# Supplementary material for: Histone H3 dopaminylation in ventral tegmental area underlies heroin-induced transcriptional and behavioral plasticity in male rats
Source: Neuropsychopharmacology. 2022 Jan 29;47(10):1776–83. doi: 10.1038/s41386-022-01279-4 (PMC9372029; doi:10.1038/s41386-022-01279-4)
Supplement: Supplementary file 2 — Extended Data Table 1 [file 41386_2022_1279_MOESM2_ESM.xlsx]

## Sheet: Extended Data Table 1
Ensembl_ID	BaseMean	Log2FC	Log2FC_SE	Wald_statistic	Pval	FDR	Chromosome	Start	End	Strand	Type	Symbol
ENSRNOG00000060603	1254.63	0.380069	0.0865985	4.38886	1.14e-05	0.0165636	1	13595294	13705396	+	protein_coding	Nhsl1
ENSRNOG00000033235	164.418	0.372204	0.0805255	4.62219	3.8e-06	0.0165636	1	80517410	80544825	-	protein_coding	Relb
ENSRNOG00000023931	68.5186	0.59313	0.136802	4.33568	1.45e-05	0.0165636	1	88113444	88116548	+	protein_coding	Ggn
ENSRNOG00000016793	143.152	-0.46023	0.0986745	-4.66413	3.1e-06	0.0165636	2	205207798	205212681	-	protein_coding	Tshb
ENSRNOG00000008529	92.9219	0.532149	0.122459	4.34553	1.39e-05	0.0165636	3	148406512	148407778	-	protein_coding	Foxs1
ENSRNOG00000018867	246.541	0.605372	0.14083	4.29861	1.72e-05	0.0165636	5	158436756	158439078	-	protein_coding	Klhdc7a
ENSRNOG00000021795	606.025	-0.560214	0.1301	-4.30604	1.66e-05	0.0165636	7	120846329	120882392	-	protein_coding	Fam227a
ENSRNOG00000008680	542.444	0.586478	0.132037	4.44178	8.92e-06	0.0165636	8	63067299	63092009	-	protein_coding	Loxl1
ENSRNOG00000037085	47.492	0.63865	0.141616	4.50975	6.49e-06	0.0165636	8	128702132	128711221	-	protein_coding	Xirp1
ENSRNOG00000002163	1694.29	0.264002	0.0572373	4.61242	3.98e-06	0.0165636	14	45142768	45165207	-	protein_coding	Klf3
ENSRNOG00000045989	220.828	0.634742	0.141768	4.47733	7.56e-06	0.0165636	10	15577248	15577977	-	protein_coding	Hba-a3
ENSRNOG00000020594	653.52	0.429925	0.0978914	4.39186	1.12e-05	0.0165636	10	15672381	15685284	+	protein_coding	Rhbdf1
ENSRNOG00000002831	380.888	0.547802	0.122956	4.45526	8.38e-06	0.0165636	10	81936443	81942188	-	protein_coding	Wfikkn2
ENSRNOG00000009972	522.013	0.37893	0.0864935	4.38102	1.18e-05	0.0165636	10	86860684	86884210	+	protein_coding	Rara
ENSRNOG00000012991	1933.41	0.479611	0.11097	4.322	1.55e-05	0.0165636	16	69095935	69132584	-	protein_coding	Adgra2
ENSRNOG00000006931	312.878	0.399305	0.094085	4.24409	2.19e-05	0.018664	8	26652120	26758325	+	protein_coding	Eepd1
ENSRNOG00000018781	3314.06	0.359136	0.0845809	4.24606	2.18e-05	0.018664	16	20267580	20278814	-	protein_coding	Map1s
ENSRNOG00000025245	634.476	0.374822	0.0889707	4.21287	2.52e-05	0.018805	1	218945507	218954280	+	protein_coding	RGD1311946
ENSRNOG00000046028	197.091	-0.310994	0.0741389	-4.19475	2.73e-05	0.018805	5	104947426	104980641	-	protein_coding	Haus6
ENSRNOG00000024372	1360.94	-0.268202	0.0637687	-4.20585	2.6e-05	0.018805	6	18970563	19055924	+	protein_coding	Cwf19l2
ENSRNOG00000038909	3395.75	0.557925	0.132783	4.20177	2.65e-05	0.018805	9	49479022	49482252	+	protein_coding	Pou3f3
ENSRNOG00000010107	870.839	0.532669	0.128888	4.13281	3.58e-05	0.0227427	16	31734943	31946242	+	protein_coding	AABR07025295.1
ENSRNOG00000000476	1365.59	0.347922	0.0842307	4.13058	3.62e-05	0.0227427	20	5476344	5479511	-	protein_coding	Zbtb22
ENSRNOG00000017354	1525.49	0.408034	0.10003	4.07911	4.52e-05	0.0237732	4	71740531	71749386	+	protein_coding	Zyx
ENSRNOG00000058157	138.956	0.569136	0.139609	4.07664	4.57e-05	0.0237732	3	91527656	91839009	-	protein_coding	Ldlrad3
ENSRNOG00000004258	279.965	0.407145	0.0997674	4.08094	4.49e-05	0.0237732	X	2623023	2657155	-	protein_coding	Chst7
ENSRNOG00000003762	1459.69	-0.390819	0.0959432	-4.07344	4.63e-05	0.0237732	X	134647702	134719097	-	protein_coding	Smarca1
ENSRNOG00000010947	598.977	0.574645	0.14138	4.06454	4.81e-05	0.0237732	15	33074440	33083655	+	protein_coding	Mmp14
ENSRNOG00000014834	1617.86	-0.148965	0.0367715	-4.05109	5.1e-05	0.0237732	17	57304932	57394985	-	protein_coding	Epc1
ENSRNOG00000059322	1000.47	-0.354256	0.0873653	-4.05488	5.02e-05	0.0237732	12	546759	576746	-	protein_coding	N4bp2l1
ENSRNOG00000028206	302.459	0.347387	0.0850838	4.08288	4.45e-05	0.0237732	12	40226592	40227297	-	protein_coding	Pheta1
ENSRNOG00000020918	2489.47	0.254965	0.063057	4.0434	5.27e-05	0.0237985	1	218090749	218100325	-	protein_coding	Ccnd1
ENSRNOG00000020289	2293.06	0.442682	0.109955	4.02603	5.67e-05	0.0241183	1	100845562	100851960	+	protein_coding	Akt1s1
ENSRNOG00000006803	10257.6	-0.185187	0.045921	-4.03273	5.51e-05	0.0241183	3	67538288	67578306	+	protein_coding	Dnajc10
ENSRNOG00000050180	1053.36	0.300034	0.0748642	4.00771	6.13e-05	0.0242248	1	221443900	221448570	-	protein_coding	Zfpl1
ENSRNOG00000060665	2558.02	0.230171	0.0573549	4.01309	5.99e-05	0.0242248	14	79919716	79988110	-	protein_coding	Afap1
ENSRNOG00000012818	345.934	0.53522	0.133636	4.00505	6.2e-05	0.0242248	10	66347357	66482150	-	protein_coding	Ksr1
ENSRNOG00000050735	1901.97	0.405147	0.101842	3.97821	6.94e-05	0.0264148	20	56192389	56197025	-	protein_coding	Cd99
ENSRNOG00000003975	6206.43	0.501424	0.126241	3.97196	7.13e-05	0.0264226	10	57273004	57275708	-	protein_coding	Pfn1
ENSRNOG00000024818	279.139	0.465452	0.117733	3.95346	7.7e-05	0.0269949	5	144160107	144161410	+	protein_coding	Eva1b
ENSRNOG00000018590	1934.04	-0.201353	0.0509863	-3.94915	7.84e-05	0.0269949	14	83460539	83476568	-	protein_coding	Drg1
ENSRNOG00000027260	2805.06	0.231211	0.0585042	3.95204	7.75e-05	0.0269949	11	64861767	64868108	+	protein_coding	Adprh
ENSRNOG00000015816	1085.61	-0.307146	0.078041	-3.93569	8.3e-05	0.027889	2	123283387	123323170	-	protein_coding	Bbs7
ENSRNOG00000012428	446.142	0.476534	0.121443	3.92394	8.71e-05	0.0286209	19	48194803	48196748	-	protein_coding	Maf
ENSRNOG00000018835	2979.21	0.341148	0.0873428	3.90585	9.39e-05	0.0288799	2	200187178	200320215	+	protein_coding	Notch2
ENSRNOG00000010588	3001.98	0.450162	0.115174	3.90853	9.29e-05	0.0288799	7	143707236	143720595	+	protein_coding	Tns2
ENSRNOG00000008487	2718.47	0.254306	0.0650758	3.90784	9.31e-05	0.0288799	8	111209907	111226226	+	protein_coding	Amotl2
ENSRNOG00000009857	1451.49	-0.208305	0.0534054	-3.90044	9.6e-05	0.0289172	10	94439076	94445503	-	protein_coding	Ftsj3
ENSRNOG00000012558	1694.83	-0.261006	0.0670624	-3.89198	9.94e-05	0.0291655	9	65350626	65387169	-	protein_coding	Orc2
ENSRNOG00000003998	273.511	0.47954	0.123354	3.88752	0.000101274	0.0291655	10	82770904	82785142	-	protein_coding	Sgca
ENSRNOG00000060496	1738.62	-0.187201	0.0482021	-3.88366	0.000102894	0.0291655	Y	505995	589267	+	protein_coding	Kdm5d
ENSRNOG00000013328	129.435	0.517111	0.133652	3.86908	0.000109248	0.0299676	16	61954589	62096497	+	protein_coding	Rbpms
ENSRNOG00000018149	2632.58	-0.232258	0.0600508	-3.86769	0.00010987	0.0299676	19	30936702	30969454	+	protein_coding	Smarca5
ENSRNOG00000062226	49.7011	0.531779	0.137677	3.86252	0.000112224	0.0300428	X	20081811	20082203	-	processed_pseudogene	AABR07037407.1
ENSRNOG00000003464	5237.7	0.188044	0.0487684	3.85585	0.000115327	0.030312	10	103899149	103919605	-	protein_coding	Hid1
ENSRNOG00000038970	397.169	0.285961	0.0746119	3.83265	0.000126772	0.0305436	X	20100941	20143871	+	processed_transcript	AABR07037410.1
ENSRNOG00000024568	4240.1	0.435165	0.113243	3.84274	0.000121669	0.0305436	7	12318756	12326392	-	protein_coding	Ndufs7
ENSRNOG00000005218	5382.31	0.492796	0.128324	3.84025	0.000122909	0.0305436	14	84393181	84413931	+	protein_coding	Sf3a1
ENSRNOG00000047321	2749.88	0.526813	0.13737	3.83499	0.00012557	0.0305436	10	15589363	15590220	-	protein_coding	Hba-a2
ENSRNOG00000021584	471.5	-0.24932	0.0647927	-3.84796	0.000119103	0.0305436	17	66238946	66241440	+	protein_coding	AABR07028349.1
ENSRNOG00000007583	15945.6	0.25617	0.0670364	3.82135	0.000132722	0.0314528	3	146582751	146634535	+	protein_coding	Pygb
ENSRNOG00000013572	905.001	0.344048	0.0902716	3.81125	0.000138265	0.0317263	2	164628565	164634434	-	protein_coding	Lxn
ENSRNOG00000001953	318.697	0.478998	0.125598	3.81375	0.000136871	0.0317263	11	37798369	37880821	+	protein_coding	Bace2
ENSRNOG00000014673	459.884	-0.325843	0.0857999	-3.79771	0.000146037	0.0318709	1	189540144	189549891	-	protein_coding	Eri2
ENSRNOG00000020982	3822.69	0.175587	0.0462226	3.79872	0.000145444	0.0318709	1	221420270	221421842	+	protein_coding	LOC687780
ENSRNOG00000011927	18190.8	0.287975	0.0758398	3.79715	0.000146367	0.0318709	5	148923097	148956404	+	protein_coding	Sdc3
ENSRNOG00000006792	1355.75	-0.210606	0.0554973	-3.79488	0.000147714	0.0318709	8	12335431	12355091	-	protein_coding	Cep57
ENSRNOG00000020433	6947.81	0.191598	0.0508017	3.77148	0.000162281	0.0325825	1	87078019	87147333	-	protein_coding	Actn4
ENSRNOG00000012385	4393.53	-0.236465	0.062697	-3.77155	0.000162237	0.0325825	2	140471689	140534259	+	protein_coding	Naa15
ENSRNOG00000028390	593.694	0.255251	0.0675963	3.7761	0.000159302	0.0325825	6	132219087	132240356	+	protein_coding	Hhipl1
ENSRNOG00000010765	3433.86	0.216329	0.0573587	3.77152	0.000162257	0.0325825	15	3455210	3544702	-	protein_coding	Vcl
ENSRNOG00000029528	3296.16	0.3296	0.0872422	3.77799	0.000158101	0.0325825	20	10361987	10386751	-	protein_coding	Cbs
ENSRNOG00000029886	6185.46	0.518697	0.137753	3.76542	0.000166271	0.0329262	10	15602793	15603649	-	protein_coding	Hba-a1
ENSRNOG00000018117	7606.94	0.183449	0.0491458	3.73275	0.000189401	0.0329533	1	219254278	219259448	-	protein_coding	Ndufv1
ENSRNOG00000006391	1696.17	-0.19116	0.0515417	-3.70885	0.000208204	0.0329533	4	95884742	95945248	+	protein_coding	Smarcad1
ENSRNOG00000005900	856.244	0.308847	0.082596	3.73925	0.000184567	0.0329533	3	5568320	5575136	-	protein_coding	Slc2a6
ENSRNOG00000028543	238.71	0.356587	0.0957759	3.72314	0.000196761	0.0329533	3	59408545	59410211	+	protein_coding	AABR07052523.1
ENSRNOG00000009401	660.552	0.346065	0.0934918	3.70156	0.000214279	0.0329533	3	93909155	93931871	+	protein_coding	Lmo2
ENSRNOG00000010237	14318.5	0.360035	0.0970789	3.70868	0.000208341	0.0329533	5	144250418	144274981	-	protein_coding	Map7d1
ENSRNOG00000015059	2164.49	-0.210066	0.0567103	-3.7042	0.000212058	0.0329533	6	10887287	10899200	-	protein_coding	Mcfd2
ENSRNOG00000004362	2131.28	-0.240149	0.0644629	-3.72538	0.000195019	0.0329533	6	124557912	124735778	-	protein_coding	Rps6ka5
ENSRNOG00000014625	7447.48	0.371798	0.0991279	3.7507	0.000176345	0.0329533	7	12426808	12432130	-	protein_coding	Atp5f1d
ENSRNOG00000049556	99.7958	0.509954	0.137115	3.71918	0.000199872	0.0329533	8	115981984	115982072	-	miRNA	AABR07071445.1
ENSRNOG00000050258	1767.05	0.335674	0.0904358	3.71173	0.000205844	0.0329533	9	15404821	15410943	-	protein_coding	Ccnd3
ENSRNOG00000006019	225.222	0.346754	0.0934193	3.7118	0.000205787	0.0329533	13	112004139	112005052	-	protein_coding	G0s2
ENSRNOG00000051868	1291.53	-0.17194	0.0459773	-3.73968	0.000184255	0.0329533	10	45169408	45185411	+	protein_coding	RGD1561277
ENSRNOG00000025143	222.475	0.294095	0.0784904	3.74689	0.000179044	0.0329533	10	94569889	94576512	-	protein_coding	Icam2
ENSRNOG00000004310	3136.2	0.379768	0.10208	3.72029	0.000198991	0.0329533	10	104344098	104358253	-	protein_coding	Caskin2
ENSRNOG00000033351	747.21	-0.177043	0.0474918	-3.72787	0.000193105	0.0329533	16	21444637	21448847	+	protein_coding	Zfp869
ENSRNOG00000001704	169.127	0.53001	0.143169	3.70199	0.000213917	0.0329533	11	32769164	33003021	-	protein_coding	Runx1
ENSRNOG00000001783	2710.78	-0.224935	0.0602246	-3.73494	0.000187759	0.0329533	11	82373869	82392083	+	protein_coding	Tra2b
ENSRNOG00000017500	15352.4	0.308862	0.083344	3.70587	0.000210664	0.0329533	19	40905846	40925660	-	protein_coding	Mtss2
ENSRNOG00000056637	3721.6	0.2727	0.0734049	3.71501	0.000203198	0.0329533	20	5080069	5094935	+	protein_coding	Abhd16a
ENSRNOG00000001432	467.387	0.32139	0.0857056	3.74993	0.000176885	0.0329533	12	23687965	23727564	-	protein_coding	Dtx2
ENSRNOG00000012806	3535.93	-0.165443	0.0447314	-3.69859	0.0002168	0.0329901	1	192933539	192965158	+	protein_coding	Rbbp6
ENSRNOG00000009867	372.303	0.458597	0.124262	3.69057	0.000223751	0.0333458	6	109913756	109935533	-	protein_coding	Tgfb3
ENSRNOG00000010259	92.3388	0.518794	0.14048	3.693	0.000221628	0.0333458	6	110410140	110455906	+	protein_coding	Esrrb
ENSRNOG00000026517	1444.94	0.229143	0.0621726	3.6856	0.000228167	0.0336569	1	100755681	100783004	+	protein_coding	Vrk3
ENSRNOG00000020640	1094.06	0.387445	0.105291	3.67974	0.000233469	0.0340911	2	188704686	188718704	-	protein_coding	Zbtb7b
ENSRNOG00000012219	874.432	-0.1669	0.045504	-3.66781	0.000244636	0.0343345	5	148577331	148610639	+	protein_coding	Snrnp40
ENSRNOG00000043143	3995.92	0.381364	0.103774	3.67494	0.000237908	0.0343345	6	132383336	132450393	+	protein_coding	Eml1
ENSRNOG00000034190	67.5156	0.525576	0.143219	3.66974	0.000242797	0.0343345	6	138054661	138662511	-	protein_coding	Ighm
ENSRNOG00000006217	1869.69	0.391388	0.106577	3.67235	0.00024033	0.0343345	7	14374357	14402010	-	protein_coding	Wiz
ENSRNOG00000057231	5674.79	-0.176055	0.0480478	-3.66417	0.000248144	0.034492	Y	1217799	1238420	-	protein_coding	Ddx3
ENSRNOG00000015845	3392.86	0.298599	0.081588	3.65984	0.000252373	0.0345165	3	11921714	11971327	+	protein_coding	Niban2
ENSRNOG00000001149	1774.59	0.324964	0.0888098	3.65911	0.000253095	0.0345165	12	46797953	46845080	-	protein_coding	Pxn
ENSRNOG00000028628	1288.63	0.329735	0.0906666	3.63679	0.000276062	0.034652	1	72363275	72366455	-	protein_coding	LOC100911196
ENSRNOG00000020947	4174.93	0.316287	0.088013	3.59364	0.000326092	0.034652	1	83969456	83977236	-	protein_coding	Egln2
ENSRNOG00000023296	187.743	0.408775	0.113473	3.60239	0.00031531	0.034652	1	89967030	90000386	-	protein_coding	AABR07002945.1
ENSRNOG00000020956	809.364	0.33338	0.0923907	3.60838	0.000308119	0.034652	1	101554641	101572080	+	protein_coding	Bcat2
ENSRNOG00000011672	63.449	-0.399706	0.111319	-3.59063	0.000329876	0.034652	1	102669867	102699442	-	protein_coding	Tph1
ENSRNOG00000020813	4253.55	0.321481	0.0885672	3.6298	0.000283646	0.034652	1	221099997	221116096	+	protein_coding	Ltbp3
ENSRNOG00000014599	4983.03	-0.190725	0.0529269	-3.60356	0.000313888	0.034652	2	152785843	152824547	-	protein_coding	Dhx36
ENSRNOG00000042977	2826.82	0.254063	0.0698553	3.637	0.000275836	0.034652	2	188521784	188528195	-	protein_coding	Mtx1
ENSRNOG00000020573	358.51	0.343458	0.0952719	3.60503	0.000312113	0.034652	2	188588795	188596222	-	protein_coding	Efna1
ENSRNOG00000007281	1322.54	0.337854	0.0928116	3.64022	0.000272406	0.034652	4	56711048	56738791	+	protein_coding	Flnc
ENSRNOG00000009636	22562.1	-0.091689	0.0253995	-3.60987	0.000306356	0.034652	4	84678974	84740909	-	protein_coding	Scrn1
ENSRNOG00000010591	4336.15	-0.133077	0.0364033	-3.65563	0.000256551	0.034652	4	152892387	152972201	+	protein_coding	Kdm5a
ENSRNOG00000009963	4060.92	-0.149495	0.0413794	-3.61279	0.000302922	0.034652	5	139475933	139505065	-	protein_coding	Ctps1
ENSRNOG00000000167	147.131	0.498166	0.138279	3.60262	0.000315023	0.034652	X	23167695	23187341	-	protein_coding	Alas2
ENSRNOG00000007934	2859.73	0.278635	0.0766845	3.63352	0.000279578	0.034652	7	119894065	119896925	-	protein_coding	Elfn2
ENSRNOG00000046955	10627.4	0.182006	0.0503235	3.61671	0.000298371	0.034652	7	121050301	121058029	-	protein_coding	Cbx6
ENSRNOG00000032395	1249.56	-0.134792	0.0375299	-3.59159	0.000328661	0.034652	7	142138843	142180997	-	protein_coding	Tfcp2
ENSRNOG00000048812	2356.07	0.286847	0.0796207	3.60267	0.000314966	0.034652	8	117117429	117118522	+	protein_coding	Gpx1
ENSRNOG00000018975	8232.84	0.352828	0.0973378	3.62478	0.000289208	0.034652	9	82382799	82393382	-	protein_coding	Atg9a
ENSRNOG00000003869	973.774	0.444008	0.121956	3.64071	0.000271882	0.034652	14	60958591	60964324	-	protein_coding	Sod3
ENSRNOG00000004168	1828.29	0.239584	0.0661037	3.62436	0.00028968	0.034652	14	84163971	84170835	-	protein_coding	Slc35e4
ENSRNOG00000004640	466.589	0.299152	0.0829994	3.60427	0.000313033	0.034652	14	84330217	84334066	-	protein_coding	Mtfp1
ENSRNOG00000021289	2677.45	-0.161354	0.044594	-3.61829	0.000296559	0.034652	13	49250300	49277152	+	protein_coding	Rbbp5
ENSRNOG00000009370	4297.38	0.483996	0.134821	3.58991	0.000330795	0.034652	10	85071063	85084850	-	protein_coding	Tbkbp1
ENSRNOG00000015380	2969.11	0.353387	0.0969432	3.6453	0.000267076	0.034652	10	88279631	88307412	-	protein_coding	Jup
ENSRNOG00000021962	1009.76	0.424633	0.118188	3.59286	0.000327063	0.034652	10	90550146	90552057	+	protein_coding	Fzd2
ENSRNOG00000008949	84.5295	0.483434	0.133016	3.63439	0.000278636	0.034652	15	4064705	4072635	+	protein_coding	Synpo2l
ENSRNOG00000016250	2134.01	-0.112591	0.0311076	-3.61942	0.000295264	0.034652	18	24540658	24563576	+	protein_coding	Ammecr1l
ENSRNOG00000018371	321.98	0.472826	0.1311	3.6066	0.000310233	0.034652	18	63130541	63140181	+	protein_coding	Tubb6
ENSRNOG00000013907	3113.63	0.372923	0.103873	3.59018	0.000330456	0.034652	19	23389374	23405039	+	protein_coding	Sall1
ENSRNOG00000029134	16256.2	0.311085	0.0863859	3.60111	0.000316865	0.034652	19	25029036	25069142	+	protein_coding	Adgrl1
ENSRNOG00000001009	1575.49	0.473521	0.130045	3.64121	0.000271365	0.034652	12	12322242	12330939	-	protein_coding	Bri3
ENSRNOG00000021261	2715.99	0.254942	0.071064	3.5875	0.000333867	0.0347222	3	124575620	124610267	-	protein_coding	Rassf2
ENSRNOG00000006050	1247.88	-0.187296	0.0522391	-3.58537	0.000336601	0.0347565	3	72080629	72091150	+	protein_coding	Med19
ENSRNOG00000019555	2820.96	0.336571	0.0941194	3.576	0.000348887	0.0350244	1	166478004	166525255	+	protein_coding	Arap1
ENSRNOG00000016248	334.676	0.384451	0.107475	3.57714	0.000347379	0.0350244	3	177177309	177179127	-	protein_coding	Sox18
ENSRNOG00000017146	363.579	0.398996	0.111422	3.58095	0.000342343	0.0350244	18	77203524	77322690	-	protein_coding	Nfatc1
ENSRNOG00000000394	835.68	0.293978	0.0822045	3.57618	0.000348647	0.0350244	20	32120319	32139789	-	protein_coding	Srgn
ENSRNOG00000008897	4018.88	0.29216	0.0817559	3.57357	0.000352151	0.0351083	7	120106900	120119737	+	protein_coding	Gga1
ENSRNOG00000021062	661.863	0.450573	0.12645	3.56326	0.00036628	0.0353427	1	89464859	89474252	-	protein_coding	Fxyd5
ENSRNOG00000000151	815.343	0.373817	0.104857	3.565	0.000363853	0.0353427	5	152966590	152987211	-	protein_coding	Ldlrap1
ENSRNOG00000007237	1651.39	0.318908	0.0895944	3.55946	0.000371617	0.0353427	6	44348500	44363915	-	protein_coding	Id2
ENSRNOG00000023683	282.442	0.344978	0.096815	3.56327	0.000366266	0.0353427	10	76811758	76813386	-	protein_coding	Nog
ENSRNOG00000004378	2240.63	-0.242516	0.0680715	-3.56266	0.000367115	0.0353427	10	98576038	98644938	-	protein_coding	Abca5
ENSRNOG00000012255	5841.77	-0.130006	0.0364895	-3.56282	0.000366891	0.0353427	15	24479760	24553197	+	protein_coding	Ktn1
ENSRNOG00000001126	2744.06	0.221758	0.0622945	3.55983	0.000371098	0.0353427	12	44046216	44138138	+	protein_coding	Fbxw8
ENSRNOG00000001136	23317	0.266968	0.075046	3.55739	0.000374554	0.0353892	12	45026885	45031145	+	protein_coding	Pebp1
ENSRNOG00000002976	249.37	-0.455502	0.128159	-3.55419	0.000379145	0.0355904	11	64975593	65018108	+	protein_coding	Maats1
ENSRNOG00000016362	270.05	0.459431	0.129604	3.54489	0.000392776	0.0357105	1	80135390	80136880	+	protein_coding	Gpr4
ENSRNOG00000023162	1461.81	0.420182	0.118501	3.5458	0.000391416	0.0357105	2	198010348	198016898	-	protein_coding	Ca14
ENSRNOG00000032487	1330.01	0.446461	0.125764	3.54999	0.000385246	0.0357105	X	45420595	45428750	+	protein_coding	Sts
ENSRNOG00000014319	2158.94	-0.215137	0.0606685	-3.5461	0.000390971	0.0357105	9	119676627	119818310	-	protein_coding	Smchd1
ENSRNOG00000000068	1434.09	0.183738	0.0517993	3.54711	0.000389477	0.0357105	13	110033549	110077946	-	protein_coding	Ppp2r5a
ENSRNOG00000007426	546.726	0.406099	0.114798	3.53749	0.000403947	0.0364966	5	28850949	28867227	+	protein_coding	Tmem64
ENSRNOG00000007431	316.893	0.422761	0.119652	3.53327	0.000410458	0.036627	10	38814798	38824673	+	protein_coding	Shroom1
ENSRNOG00000001323	1124.39	-0.202856	0.0573945	-3.53442	0.000408676	0.036627	12	18464780	18487178	-	protein_coding	Zfp157
ENSRNOG00000004205	423.269	0.297216	0.0841936	3.53015	0.000415325	0.036834	6	6427656	6436974	+	protein_coding	Pkdcc
ENSRNOG00000007604	5700.45	0.26588	0.0753898	3.52674	0.000420713	0.0368598	13	90692665	90700789	+	protein_coding	Igsf8
ENSRNOG00000005569	759.836	0.428451	0.121487	3.52674	0.000420716	0.0368598	10	83636517	83643859	+	protein_coding	Phospho1
ENSRNOG00000005927	6152.81	-0.147886	0.0419765	-3.52307	0.000426578	0.0369258	7	60385687	60416925	-	protein_coding	Cpsf6
ENSRNOG00000002895	548.379	0.381974	0.108418	3.52316	0.000426439	0.0369258	10	10573190	10581516	+	protein_coding	Nagpa
ENSRNOG00000010872	57413.6	0.321242	0.091249	3.52049	0.000430743	0.0370645	6	136142955	136145837	-	protein_coding	Ckb
ENSRNOG00000047061	97.2737	-0.401627	0.114149	-3.51846	0.000434065	0.0371041	1	69841997	69846125	+	protein_coding	Zfp773-ps1
ENSRNOG00000030266	540.776	0.340694	0.0969115	3.51551	0.000438905	0.0371041	1	85386469	85399699	+	protein_coding	Plekhg2
ENSRNOG00000006939	1653.98	0.230535	0.0655543	3.51671	0.000436931	0.0371041	7	18683552	18696330	+	protein_coding	Ndufa7
ENSRNOG00000015277	2250.28	0.220706	0.0628233	3.51313	0.000442864	0.0371949	3	113415773	113417478	+	protein_coding	Serf2
ENSRNOG00000002943	867.806	0.20517	0.0584235	3.51178	0.000445124	0.0371949	10	45552794	45555943	+	protein_coding	Mrpl55
ENSRNOG00000017800	400.613	0.497131	0.141698	3.50839	0.000450824	0.0374547	17	33947505	33951484	-	protein_coding	Foxc1
ENSRNOG00000050949	1217.88	-0.184585	0.052641	-3.50649	0.000454066	0.0375085	18	3958431	4080025	+	protein_coding	Ttc39c
ENSRNOG00000020839	814.266	0.327756	0.0936135	3.50116	0.000463241	0.0375337	1	88819444	88826302	-	protein_coding	Lrfn3
ENSRNOG00000037247	515.5	0.354514	0.101229	3.50208	0.000461642	0.0375337	1	101012821	101016720	+	protein_coding	Rras
ENSRNOG00000008523	1770.83	-0.159105	0.0454635	-3.49962	0.000465913	0.0375337	5	129448878	129738252	+	protein_coding	Faf1
ENSRNOG00000007726	3198.71	0.369125	0.105404	3.50199	0.000461797	0.0375337	8	48472823	48481001	+	protein_coding	Mcam
ENSRNOG00000018509	1207.85	0.37916	0.108369	3.4988	0.000467354	0.0375337	8	128740755	128754514	-	protein_coding	Cx3cr1
ENSRNOG00000017673	14814.1	0.354505	0.101414	3.49563	0.000472945	0.0377729	1	72701609	72727112	-	protein_coding	Brsk1
ENSRNOG00000000341	463.726	0.459153	0.131409	3.49407	0.000475714	0.0377852	15	4894212	4951917	-	protein_coding	Nid2
ENSRNOG00000023299	265.282	-0.411446	0.117829	-3.4919	0.000479597	0.0378855	14	3882397	3960909	+	protein_coding	Hfm1
ENSRNOG00000009716	4388.81	-0.135591	0.0388593	-3.48928	0.000484332	0.0380517	10	86724426	86745927	+	protein_coding	Casc3
ENSRNOG00000018783	1773.2	-0.189411	0.0543555	-3.48467	0.000492736	0.0384004	2	205662587	205670511	+	protein_coding	Bcas2
ENSRNOG00000034031	2733.49	0.429925	0.123402	3.48394	0.000494084	0.0384004	3	154395186	154424625	+	protein_coding	Vstm2l
ENSRNOG00000033110	389.845	0.413994	0.118886	3.48226	0.000497198	0.0384358	5	75143866	75319765	-	protein_coding	Svep1
ENSRNOG00000004505	2650.51	0.498226	0.143307	3.47663	0.000507767	0.0388964	7	11152037	11177664	+	protein_coding	Nfic
ENSRNOG00000004141	742.484	0.333752	0.0960763	3.47382	0.000513099	0.0388964	10	11121040	11131548	-	protein_coding	Vasn
ENSRNOG00000048036	4589.58	0.263472	0.0758542	3.47339	0.000513919	0.0388964	16	21050242	21076707	+	protein_coding	Ncan
ENSRNOG00000002983	1963.17	0.361734	0.104105	3.4747	0.000511426	0.0388964	19	25821779	25914696	-	protein_coding	Nfix
ENSRNOG00000054374	1290.01	0.242569	0.0699364	3.46843	0.000523513	0.0390098	20	7140244	7142213	-	protein_coding	Smim29
ENSRNOG00000001237	3397.31	0.137694	0.0396913	3.46913	0.000522139	0.0390098	20	13836029	13963003	+	protein_coding	Cabin1
ENSRNOG00000001317	2640.8	-0.19516	0.0562483	-3.46961	0.000521218	0.0390098	12	18152658	18167517	+	protein_coding	Zfp68
ENSRNOG00000010160	534.71	-0.237978	0.068669	-3.46559	0.000529079	0.0392224	8	75625173	75666866	+	protein_coding	Ice2
ENSRNOG00000037251	716.012	-0.232581	0.0671723	-3.46245	0.000535285	0.03948	4	150482666	150506557	-	protein_coding	Zfp248
ENSRNOG00000014463	1591.58	-0.196676	0.0570003	-3.45045	0.000559659	0.0396492	1	94346513	94404211	-	protein_coding	Uri1
ENSRNOG00000019532	4293.77	0.280944	0.0813105	3.4552	0.000549882	0.0396492	1	100495118	100501437	-	protein_coding	Emc10
ENSRNOG00000020904	1547.73	0.445482	0.129343	3.44419	0.000572765	0.0396492	1	221272352	221281180	-	protein_coding	Cdc42ep2
ENSRNOG00000008274	1343.6	-0.187532	0.0545694	-3.43657	0.00058913	0.0396492	4	123134456	123161985	-	protein_coding	Xpc
ENSRNOG00000005413	427.249	0.412301	0.119739	3.44333	0.000574604	0.0396492	3	80892434	80933283	-	protein_coding	Creb3l1
ENSRNOG00000008452	9196.97	-0.151797	0.0439507	-3.4538	0.000552739	0.0396492	3	117938499	117940219	+	protein_coding	Eid1
ENSRNOG00000027357	466.224	0.441937	0.128608	3.43631	0.000589692	0.0396492	5	14890407	14895907	+	protein_coding	Sox17
ENSRNOG00000046607	99.9184	0.47353	0.137722	3.4383	0.000585386	0.0396492	5	139597730	139598622	+	protein_coding	Cited4
ENSRNOG00000002585	2803.97	-0.195711	0.0569172	-3.43852	0.000584906	0.0396492	X	124832627	124870329	-	protein_coding	Cul4b
ENSRNOG00000005087	1925.51	-0.156698	0.0453083	-3.45847	0.000543248	0.0396492	6	1516803	1534488	-	protein_coding	Cebpz
ENSRNOG00000004650	6996.49	0.383532	0.111602	3.43662	0.000589031	0.0396492	6	132936969	132972511	-	protein_coding	Begain
ENSRNOG00000013423	2390.92	-0.152515	0.0443338	-3.44015	0.0005814	0.0396492	7	125833556	125850827	+	protein_coding	Nup50
ENSRNOG00000009219	2917.71	0.407576	0.11804	3.45286	0.000554684	0.0396492	8	39848447	39865130	+	protein_coding	Hepacam
ENSRNOG00000014478	3531.84	-0.207701	0.0600502	-3.45879	0.000542612	0.0396492	15	54381043	54528480	-	protein_coding	Fndc3a
ENSRNOG00000001584	217.37	0.427481	0.123977	3.44806	0.000564624	0.0396492	11	27208563	27251801	+	protein_coding	Map3k7cl
ENSRNOG00000047394	3177.68	-0.175543	0.050782	-3.45679	0.000546658	0.0396492	11	86304814	86328469	-	protein_coding	Ufd1
ENSRNOG00000043304	1222.4	0.345602	0.100219	3.44847	0.000563776	0.0396492	18	58270409	58301002	+	protein_coding	Apcdd1
ENSRNOG00000034007	740.228	0.356342	0.10355	3.44125	0.000579027	0.0396492	19	34448288	34752695	-	protein_coding	Nr3c2
ENSRNOG00000056585	2995.46	0.324625	0.0943132	3.44199	0.000577453	0.0396492	12	13656553	13668515	-	protein_coding	Fscn1
ENSRNOG00000050348	646.074	0.287728	0.0842999	3.41314	0.000642183	0.0398115	1	72491779	72509431	-	protein_coding	LOC684270
ENSRNOG00000009891	2114.97	-0.163817	0.0479542	-3.4161	0.000635245	0.0398115	1	157468625	157494008	-	protein_coding	Pcf11
ENSRNOG00000020411	3430.06	-0.234332	0.0687498	-3.40847	0.000653282	0.0398115	1	200167168	200210377	+	protein_coding	Sec23ip
ENSRNOG00000021828	4041.35	0.230253	0.0671133	3.43082	0.000601764	0.0398115	1	219397849	219403260	+	protein_coding	Coro1b
ENSRNOG00000000047	3286.96	0.309358	0.0906137	3.41403	0.00064009	0.0398115	3	82324353	82368357	-	protein_coding	Cd82
ENSRNOG00000057284	2896.32	0.2803	0.0817676	3.42801	0.000608022	0.0398115	3	123721485	123723524	-	protein_coding	Cenpb
ENSRNOG00000007879	294.44	-0.475924	0.139723	-3.4062	0.000658751	0.0398115	X	138046493	138096669	+	protein_coding	Stk26
ENSRNOG00000027773	2283.72	-0.151566	0.0444663	-3.40857	0.000653041	0.0398115	6	125040802	125060482	-	protein_coding	Ppp4r3a
ENSRNOG00000013661	724.745	0.302539	0.0886714	3.41191	0.0006451	0.0398115	6	136720265	136754926	+	protein_coding	Kif26a
ENSRNOG00000050108	53.3114	0.488367	0.142914	3.41721	0.00063266	0.0398115	7	2351932	2353875	-	protein_coding	LOC100911319
ENSRNOG00000014331	3549.12	-0.16543	0.0484045	-3.41767	0.000631605	0.0398115	8	23275935	23282989	-	protein_coding	Zfp810
ENSRNOG00000026171	2623.54	-0.212729	0.0620535	-3.42815	0.00060771	0.0398115	8	64121391	64154396	-	protein_coding	Bbs4
ENSRNOG00000013265	758.465	0.348145	0.102059	3.41119	0.000646789	0.0398115	8	124312753	124399494	-	protein_coding	Tgfbr2
ENSRNOG00000001996	3940.99	-0.137859	0.040475	-3.40602	0.000659175	0.0398115	14	22971835	23002011	-	protein_coding	Ythdc1
ENSRNOG00000002050	3110.97	0.374771	0.109524	3.42181	0.000622052	0.0398115	14	33010299	33070190	+	protein_coding	Igfbp7
ENSRNOG00000002319	5649.79	-0.1843	0.0537334	-3.4299	0.000603806	0.0398115	13	34238716	34253910	-	protein_coding	Tsn
ENSRNOG00000007591	304.187	0.445805	0.13071	3.41064	0.000648108	0.0398115	13	48745859	48766283	+	protein_coding	Slc45a3
ENSRNOG00000003721	1274.55	0.421142	0.123242	3.41719	0.000632707	0.0398115	10	13070145	13075864	-	protein_coding	Paqr4
ENSRNOG00000013169	904.252	0.260109	0.0763927	3.40489	0.000661914	0.0398115	10	65418699	65424802	-	protein_coding	Traf4
ENSRNOG00000000236	4697.13	-0.100138	0.0294165	-3.40415	0.000663709	0.0398115	10	67762994	67774787	+	protein_coding	Zfp207
ENSRNOG00000003280	3203.83	0.385159	0.112769	3.41547	0.000636729	0.0398115	10	103798290	103816287	-	protein_coding	Grin2c
ENSRNOG00000008641	783.086	-0.247426	0.0721034	-3.43154	0.000600157	0.0398115	15	19721292	19733967	-	protein_coding	Gnpnat1
ENSRNOG00000038078	114.05	0.475389	0.138729	3.42674	0.000610874	0.0398115	15	73180269	73180671	-	processed_pseudogene	AABR07018792.1
ENSRNOG00000009836	3473.12	-0.152842	0.0447582	-3.41484	0.000638189	0.0398115	15	89266709	89339323	-	protein_coding	Rbm26
ENSRNOG00000049900	1281.28	0.265435	0.0774775	3.42596	0.000612637	0.0398115	19	59499875	59502161	-	protein_coding	Irf2bp2
ENSRNOG00000001170	12578.6	0.238955	0.0698212	3.42238	0.00062075	0.0398115	12	47024441	47027495	+	protein_coding	Cox6a1
ENSRNOG00000010158	2127.25	-0.326004	0.0958927	-3.39968	0.000674653	0.0402119	1	123015745	123019522	+	protein_coding	Magel2
ENSRNOG00000034022	2380.32	-0.145929	0.0429709	-3.396	0.000683789	0.0402119	7	94698986	94755924	-	protein_coding	Taf2
ENSRNOG00000008981	9217.47	0.23601	0.0694425	3.39865	0.000677205	0.0402119	8	121916184	121973125	-	protein_coding	Pdcd6ip
ENSRNOG00000008182	591.962	0.440392	0.129604	3.39798	0.00067885	0.0402119	14	80248139	80276534	+	protein_coding	Htra3
ENSRNOG00000016698	2389.54	-0.192943	0.0568183	-3.3958	0.000684291	0.0402119	18	64084794	64108246	+	protein_coding	Rnmt
ENSRNOG00000013520	6085.8	-0.216061	0.0636678	-3.39356	0.000689896	0.0402142	4	100296074	100303080	-	protein_coding	Mat2a
ENSRNOG00000012853	1764.68	-0.154914	0.0456366	-3.39451	0.000687518	0.0402142	19	917202	939221	+	protein_coding	Tk2
ENSRNOG00000020562	85.9791	0.46147	0.136125	3.39006	0.000698783	0.0403422	1	216677372	216700641	+	protein_coding	Slc22a18
ENSRNOG00000051672	183.508	0.391343	0.115827	3.37869	0.000728318	0.0403422	2	39619208	39630099	+	lincRNA	AABR07008030.1
ENSRNOG00000016630	5437.59	0.218003	0.0643989	3.38519	0.00071128	0.0403422	5	59033635	59063592	-	protein_coding	Tln1
ENSRNOG00000016309	762.771	0.17118	0.0506686	3.37842	0.000729043	0.0403422	5	59080764	59088523	+	protein_coding	Rgp1
ENSRNOG00000004083	2916.95	-0.178929	0.0529079	-3.3819	0.000719862	0.0403422	6	122729873	122767462	+	protein_coding	Zc3h14
ENSRNOG00000012213	206.344	0.329954	0.097402	3.38755	0.000705201	0.0403422	10	13996644	14002910	+	protein_coding	Nthl1
ENSRNOG00000007739	1847.58	-0.169357	0.0501301	-3.37834	0.000729241	0.0403422	10	20633631	20658100	-	protein_coding	Rars1
ENSRNOG00000054978	1265.95	0.279309	0.0826532	3.37929	0.000726744	0.0403422	17	43639748	43640387	-	protein_coding	H1f2
ENSRNOG00000019698	4369.55	0.369245	0.109062	3.38566	0.000710074	0.0403422	16	20578130	20589290	+	protein_coding	Ssbp4
ENSRNOG00000033611	1943.97	0.199279	0.0588199	3.38795	0.000704174	0.0403422	19	26194464	26195837	+	protein_coding	Wdr83os
ENSRNOG00000017879	2632.35	0.373706	0.110569	3.37984	0.000725292	0.0403422	19	30794570	30902008	+	protein_coding	Gab1
ENSRNOG00000057125	10178.9	0.41474	0.12255	3.38426	0.000713709	0.0403422	20	3552928	3575780	+	protein_coding	Ddr1
ENSRNOG00000001098	9248.12	-0.182486	0.0539313	-3.38368	0.00071521	0.0403422	12	660010	794042	+	protein_coding	Pds5b
ENSRNOG00000028651	881.975	-0.261357	0.0773792	-3.37762	0.000731161	0.0403422	12	18105752	18139444	-	protein_coding	RGD1566386
ENSRNOG00000016987	271.752	0.454228	0.134526	3.37652	0.0007341	0.0403504	18	74174935	74292921	+	protein_coding	Pstpip2
ENSRNOG00000050315	290.535	0.319957	0.0948412	3.37361	0.000741902	0.0406248	10	109906814	109909715	-	protein_coding	Dcxr
ENSRNOG00000021892	41.3612	-0.445842	0.132292	-3.37014	0.000751313	0.0409534	7	34402737	34477932	+	protein_coding	Ccdc38
ENSRNOG00000019183	58.8308	0.478529	0.142059	3.36851	0.000755748	0.0409534	10	56953690	56962161	-	protein_coding	Alox15
ENSRNOG00000015095	1897.04	-0.144461	0.0428888	-3.36827	0.000756403	0.0409534	15	41870761	41890716	-	protein_coding	Spryd7
ENSRNOG00000011675	620.12	-0.270498	0.0803951	-3.36461	0.000766511	0.0409645	1	62555187	62558033	-	protein_coding	Zfp40
ENSRNOG00000033906	1089.22	-0.405405	0.120726	-3.35805	0.000784945	0.0409645	1	71270106	71290337	-	protein_coding	Zfp667
ENSRNOG00000043332	172.39	0.475596	0.141466	3.3619	0.000774074	0.0409645	2	28460067	28462488	+	protein_coding	Foxd1
ENSRNOG00000017404	4321.82	-0.147895	0.044023	-3.35949	0.000780867	0.0409645	3	177351517	177371468	+	protein_coding	Pcmtd2
ENSRNOG00000022939	2091.2	-0.166292	0.0494337	-3.36394	0.000768379	0.0409645	X	15636562	15651332	-	protein_coding	Gpkow
ENSRNOG00000003187	1036	-0.304401	0.0905144	-3.36302	0.000770952	0.0409645	X	106253354	106255058	+	protein_coding	Armcx5
ENSRNOG00000004937	2773.24	-0.294218	0.0874801	-3.36326	0.000770291	0.0409645	7	86673992	88071472	-	processed_transcript	AABR07057765.1
ENSRNOG00000029095	1381.67	0.238524	0.0710181	3.35864	0.000783269	0.0409645	7	130058251	130069224	+	protein_coding	Trabd
ENSRNOG00000019624	2553.71	-0.144576	0.0430397	-3.35914	0.000781854	0.0409645	14	83889088	83930522	+	protein_coding	Morc2
ENSRNOG00000000437	8107.66	0.33272	0.0990254	3.35995	0.000779569	0.0409645	20	4369177	4378269	+	protein_coding	Agpat1
ENSRNOG00000003071	4084.96	-0.227837	0.0679234	-3.35432	0.000795607	0.0413688	13	80460693	80483600	+	protein_coding	Vamp4
ENSRNOG00000018461	1728.89	0.336929	0.100476	3.35334	0.000798415	0.0413688	18	56364619	56406381	+	protein_coding	Pdgfrb
ENSRNOG00000022697	256.702	0.371947	0.110962	3.35201	0.000802259	0.0414195	6	79303303	79306443	-	protein_coding	Clec14a
ENSRNOG00000018246	1334.24	-0.146099	0.0436179	-3.34952	0.000809509	0.0416451	17	42229641	42241066	-	protein_coding	Tdp2
ENSRNOG00000058050	5650.85	-0.217978	0.0653557	-3.33525	0.000852228	0.0419102	1	15782476	15860624	+	protein_coding	Bclaf1
ENSRNOG00000018556	2760.97	0.208168	0.0625134	3.32998	0.000868536	0.0419102	1	80618153	80630038	-	protein_coding	Tomm40
ENSRNOG00000023521	6415.82	0.347346	0.104317	3.3297	0.000869393	0.0419102	1	84473070	84491466	-	protein_coding	Map3k10
ENSRNOG00000020191	2873.74	0.240112	0.0720945	3.33052	0.000866852	0.0419102	1	100836989	100845392	-	protein_coding	Tbc1d17
ENSRNOG00000017977	5385.13	0.134867	0.0404863	3.33118	0.000864782	0.0419102	1	170383681	170387524	+	protein_coding	Smpd1
ENSRNOG00000020881	1389.19	0.263564	0.0791296	3.33078	0.000866027	0.0419102	1	221213311	221233962	-	protein_coding	Frmd8
ENSRNOG00000019987	1887.68	0.370699	0.110918	3.34209	0.000831502	0.0419102	3	152381664	152382529	-	protein_coding	Scand1
ENSRNOG00000020173	1208.94	0.368655	0.110382	3.33982	0.00083832	0.0419102	5	137294543	137321121	-	protein_coding	Tie1
ENSRNOG00000014296	297.945	-0.471625	0.141669	-3.32907	0.000871369	0.0419102	7	130768840	130827152	-	protein_coding	Syt10
ENSRNOG00000000060	25636.1	0.433316	0.12977	3.3391	0.000840509	0.0419102	14	2194932	2226598	+	protein_coding	Cplx1
ENSRNOG00000003712	3066.29	-0.160271	0.0481487	-3.32866	0.000872646	0.0419102	14	113570149	113618138	+	protein_coding	Ppp4r3b
ENSRNOG00000032471	954.34	-0.190522	0.0570369	-3.34033	0.000836774	0.0419102	14	115391608	115446152	+	protein_coding	Asb3
ENSRNOG00000007117	1984.79	-0.181632	0.0544488	-3.33583	0.000850451	0.0419102	10	11847101	11878792	-	protein_coding	Cluap1
ENSRNOG00000029205	2180.47	-0.202192	0.0606275	-3.33499	0.000853012	0.0419102	10	36307669	36323055	-	protein_coding	Zfp354c
ENSRNOG00000019272	1700.64	-0.207019	0.0621679	-3.33	0.000868456	0.0419102	17	6785427	6825144	+	protein_coding	Gkap1
ENSRNOG00000045553	178.098	0.33786	0.101025	3.34434	0.000824788	0.0419102	17	76079719	76137697	+	protein_coding	Proser2
ENSRNOG00000019228	3794.97	0.214851	0.0645209	3.32995	0.00086862	0.0419102	16	20416431	20424980	+	protein_coding	Pik3r2
ENSRNOG00000002041	755.197	0.386066	0.115741	3.3356	0.000851153	0.0419102	11	61083756	61158838	+	protein_coding	Boc
ENSRNOG00000025843	191.269	0.296995	0.0890996	3.33329	0.000858242	0.0419102	19	10519492	10535162	+	protein_coding	Ccdc102a
ENSRNOG00000000431	3881.99	0.227006	0.0678328	3.34655	0.00081823	0.0419102	20	4414275	4422283	+	protein_coding	Atf6b
ENSRNOG00000009079	3102.17	-0.234084	0.0704031	-3.3249	0.000884491	0.0421987	6	51265514	51356383	-	protein_coding	Prkar2b
ENSRNOG00000001239	3726.06	0.259661	0.0780924	3.32504	0.000884045	0.0421987	20	13827131	13831588	+	protein_coding	Ddt
ENSRNOG00000002128	1462.59	-0.23769	0.0715156	-3.32362	0.000888575	0.0422541	14	33580540	33614919	+	protein_coding	Ppat
ENSRNOG00000017510	6793.15	0.246056	0.0742195	3.31525	0.000915622	0.0426487	1	140845464	140860894	-	protein_coding	Mfge8
ENSRNOG00000005775	2620.68	-0.189483	0.0571609	-3.31491	0.000916721	0.0426487	4	38240727	38420205	+	protein_coding	Phf14
ENSRNOG00000055340	2260.29	0.272468	0.0820778	3.31963	0.000901382	0.0426487	5	172559134	172623899	-	protein_coding	Ski
ENSRNOG00000006885	311.863	0.316195	0.0953249	3.31702	0.000909834	0.0426487	7	136967199	136997050	-	protein_coding	Dbx2
ENSRNOG00000012420	2791.51	0.285078	0.085938	3.31725	0.000909067	0.0426487	8	48805683	48834312	+	protein_coding	Bcl9l
ENSRNOG00000029220	1452.59	-0.215883	0.0651296	-3.31467	0.000917524	0.0426487	15	37042395	37056892	-	protein_coding	Zmym5
ENSRNOG00000016021	726.274	0.343332	0.103515	3.31675	0.000910703	0.0426487	18	24708114	24746159	+	protein_coding	Lims2
ENSRNOG00000018599	1219.54	-0.191396	0.0577911	-3.31185	0.000926802	0.0429418	1	191951580	191984858	-	protein_coding	Gga2
ENSRNOG00000006412	3964.7	-0.192461	0.0581308	-3.31083	0.000930201	0.0429616	7	97915580	97944491	-	protein_coding	Zhx1
ENSRNOG00000026941	9142.92	0.223552	0.0677063	3.30178	0.000960721	0.043326	4	83967695	83972540	-	protein_coding	Tril
ENSRNOG00000014021	182.092	0.364869	0.11052	3.30139	0.000962067	0.043326	3	160838631	160853650	-	protein_coding	Matn4
ENSRNOG00000024135	1083.46	-0.29404	0.08901	-3.30345	0.000955037	0.043326	X	105805901	105835327	-	protein_coding	Zmat1
ENSRNOG00000006399	5763.07	-0.175973	0.0532868	-3.30237	0.000958711	0.043326	6	105224165	105261549	-	protein_coding	Synj2bp
ENSRNOG00000027229	277.333	0.357906	0.108262	3.30591	0.000946682	0.043326	17	1618188	1648973	-	protein_coding	Slc35d2
ENSRNOG00000018822	149.193	0.39306	0.11885	3.3072	0.000942328	0.043326	16	20297413	20307400	+	protein_coding	Slc5a5
ENSRNOG00000019020	2320.79	-0.148261	0.0448836	-3.30323	0.000955796	0.043326	19	11386023	11421498	+	protein_coding	Bbs2
ENSRNOG00000013014	397.297	0.405408	0.12276	3.30245	0.000958445	0.043326	19	55249615	55257876	-	protein_coding	Cyba
ENSRNOG00000017137	557.018	-0.238288	0.0722481	-3.2982	0.000973083	0.0435507	1	204831539	204855627	-	protein_coding	Eef1akmt2
ENSRNOG00000051258	157.365	-0.388575	0.11781	-3.2983	0.000972708	0.0435507	2	30664638	30668414	+	protein_coding	Taf9
ENSRNOG00000032798	3116.77	0.319223	0.0968959	3.29449	0.000985998	0.0435942	1	135790809	136073540	-	protein_coding	Slco3a1
ENSRNOG00000048782	1227.83	0.237136	0.072005	3.29333	0.000990078	0.0435942	4	122994424	123040609	-	protein_coding	Wnt7a
ENSRNOG00000030622	241.448	-0.348377	0.105821	-3.29213	0.000994315	0.0435942	X	135918928	136303249	-	protein_coding	Enox2
ENSRNOG00000060335	3046.04	-0.143309	0.0435309	-3.29212	0.000994348	0.0435942	6	72376329	72462658	-	protein_coding	Strn3
ENSRNOG00000052787	1963.33	-0.169993	0.0515797	-3.29574	0.00098163	0.0435942	8	79792586	79801594	+	protein_coding	Rsl24d1
ENSRNOG00000006143	1977.08	-0.112416	0.0341494	-3.29189	0.000995164	0.0435942	15	10405163	10455956	-	protein_coding	Ngly1
ENSRNOG00000010783	716.811	-0.207835	0.063085	-3.29453	0.000985863	0.0435942	16	64729220	64737807	+	protein_coding	Mak16
ENSRNOG00000004301	1091.89	-0.177422	0.0539958	-3.28585	0.00101676	0.0441597	7	78005231	78040214	+	protein_coding	Dcaf13
ENSRNOG00000023485	263.327	0.332078	0.101024	3.2871	0.00101224	0.0441597	16	19781278	19791832	-	protein_coding	Ushbp1
ENSRNOG00000023643	594.571	0.40625	0.123641	3.28572	0.00101724	0.0441597	12	30702570	30728655	-	protein_coding	Mmp17
ENSRNOG00000037562	121.384	0.368818	0.112388	3.28165	0.00103203	0.0446679	6	137243184	137245313	+	protein_coding	Zbtb42
ENSRNOG00000012928	1293.79	-0.149819	0.0456717	-3.28034	0.00103683	0.0447416	19	34070631	34105610	-	protein_coding	Prmt9
ENSRNOG00000017593	1123.09	-0.206858	0.0630832	-3.27913	0.00104128	0.0447999	17	66210460	66295014	-	protein_coding	Mtr
ENSRNOG00000015911	1357.28	0.318772	0.0973395	3.27484	0.00105721	0.0448184	1	218816840	218920094	-	protein_coding	Lrp5
ENSRNOG00000000186	2312.74	0.243567	0.0743102	3.27771	0.00104652	0.0448184	7	119616323	119623072	-	protein_coding	Tst
ENSRNOG00000056678	1980.65	0.322625	0.0984758	3.27619	0.00105218	0.0448184	7	141081942	141095691	-	protein_coding	Nckap5l
ENSRNOG00000009173	120.856	0.446291	0.136223	3.27619	0.00105218	0.0448184	8	68898295	68966108	-	protein_coding	Smad6
ENSRNOG00000028461	1373.54	-0.248081	0.07575	-3.275	0.00105663	0.0448184	16	7097506	7103604	-	protein_coding	Gnl3
ENSRNOG00000015229	3853.31	0.172766	0.0528089	3.27153	0.00106966	0.0449501	1	78354933	78390907	+	protein_coding	Zc3h4
ENSRNOG00000006001	4693.17	-0.121798	0.0372364	-3.27095	0.00107189	0.0449501	4	66290388	66354711	+	protein_coding	Luc7l2
ENSRNOG00000018788	4143.63	0.197256	0.0603098	3.27072	0.00107276	0.0449501	7	11930134	11942799	+	protein_coding	Btbd2
ENSRNOG00000061139	287.148	-0.261057	0.079807	-3.2711	0.00107128	0.0449501	13	101790864	101806900	+	protein_coding	Taf1a
ENSRNOG00000024149	1128.16	0.466169	0.142793	3.26466	0.00109595	0.0450102	1	52991286	52992213	-	protein_coding	Prr18
ENSRNOG00000005480	1829.25	0.396061	0.121172	3.26858	0.00108088	0.0450102	4	165606818	165630118	-	protein_coding	Ybx3
ENSRNOG00000014571	5781.33	0.337978	0.103554	3.2638	0.00109927	0.0450102	3	160935708	160938467	+	protein_coding	Dbndd2
ENSRNOG00000005932	3407.19	0.308571	0.0946132	3.2614	0.00110865	0.0450102	5	86586995	86696388	-	protein_coding	Megf9
ENSRNOG00000009045	242.381	-0.229875	0.0704355	-3.26363	0.00109995	0.0450102	5	118418798	118469376	+	protein_coding	Alg6
ENSRNOG00000010365	20282.5	0.246072	0.0754527	3.26127	0.00110914	0.0450102	X	1321314	1379198	+	protein_coding	Syn1
ENSRNOG00000004971	567.484	-0.239725	0.0734439	-3.26406	0.00109827	0.0450102	X	33599670	33646444	+	protein_coding	Txlng
ENSRNOG00000024929	1063.36	-0.202828	0.062216	-3.26006	0.00111387	0.0450102	7	83301940	83348487	-	protein_coding	Nudcd1
ENSRNOG00000004628	3522.53	0.182449	0.0559577	3.26047	0.00111226	0.0450102	7	142239034	142243241	+	protein_coding	Dazap2
ENSRNOG00000016486	2026.55	-0.305405	0.0934855	-3.26686	0.00108746	0.0450102	9	66495831	66519788	+	protein_coding	Nop58
ENSRNOG00000019361	2266.59	0.332548	0.101869	3.26446	0.00109674	0.0450102	14	83730861	83741969	-	protein_coding	Inpp5j
ENSRNOG00000051889	12098.1	-0.223019	0.0684047	-3.26029	0.00111297	0.0450102	14	108143868	108264706	+	protein_coding	Usp34
ENSRNOG00000047653	204.982	0.350449	0.107504	3.25986	0.00111467	0.0450102	12	50390939	50404550	-	protein_coding	Crybb1
ENSRNOG00000054047	475.574	-0.25768	0.0791107	-3.25721	0.00112514	0.0453066	3	124939266	124939351	-	snRNA	U2
ENSRNOG00000028357	316.737	-0.29474	0.090597	-3.25331	0.0011407	0.0455523	1	31531142	31535314	+	protein_coding	Lrrc14b
ENSRNOG00000022386	8807.8	0.347191	0.10668	3.25451	0.00113586	0.0455523	1	260324027	260341723	-	protein_coding	Opalin
ENSRNOG00000009599	243.721	-0.319743	0.0982676	-3.2538	0.00113874	0.0455523	8	94243371	94246496	+	protein_coding	Rwdd2a
ENSRNOG00000016952	6120.86	0.224423	0.0690065	3.25221	0.00114513	0.0456035	7	12171184	12175835	+	protein_coding	Uqcr11
ENSRNOG00000042620	455.354	0.381759	0.11747	3.24983	0.00115475	0.0457344	1	261389803	261393736	+	protein_coding	Marveld1
ENSRNOG00000003209	2429.26	0.389552	0.119844	3.25048	0.00115211	0.0457344	13	89542377	89565813	-	protein_coding	Pcp4l1
ENSRNOG00000013802	821.337	-0.206841	0.0636731	-3.24848	0.00116022	0.0458254	8	104966123	104995725	-	protein_coding	Slc25a36
ENSRNOG00000020027	4410.05	0.263708	0.0812882	3.24411	0.00117818	0.0459078	2	187977007	188021377	+	protein_coding	Arhgef2
ENSRNOG00000009046	1177.84	0.222962	0.0687154	3.24472	0.00117568	0.0459078	5	169161411	169167831	-	protein_coding	Phf13
ENSRNOG00000025589	4858.56	0.275712	0.0849358	3.24612	0.00116988	0.0459078	15	33768594	33775109	-	protein_coding	Jph4
ENSRNOG00000019277	10604.6	-0.152144	0.0468606	-3.24672	0.00116742	0.0459078	16	74292437	74308903	+	protein_coding	Vdac3
ENSRNOG00000011989	17096.8	-0.278252	0.0857687	-3.24422	0.00117774	0.0459078	19	46525918	46693838	+	protein_coding	Vat1l
ENSRNOG00000033316	1980.67	0.197042	0.0607544	3.24326	0.0011817	0.0459212	X	71155600	71162158	+	protein_coding	Foxo4
ENSRNOG00000016528	1894.47	-0.150684	0.046513	-3.23961	0.00119693	0.0463884	6	12253787	12323421	+	protein_coding	Ppp1r21
ENSRNOG00000015071	1188.41	-0.396114	0.122375	-3.23689	0.00120838	0.0466702	1	70253649	70266809	+	protein_coding	Zim1
ENSRNOG00000001238	3009.43	-0.238517	0.0736991	-3.23636	0.00121066	0.0466702	12	38274296	38294292	+	protein_coding	Rsrc2
ENSRNOG00000018086	1020.02	0.452425	0.140471	3.22076	0.00127851	0.04692	1	224800251	224818482	+	protein_coding	Slc22a8
ENSRNOG00000058039	1806.33	0.449858	0.140274	3.20698	0.00134134	0.04692	1	252537614	252550394	-	protein_coding	Acta2
ENSRNOG00000012124	3283.82	-0.178235	0.0555831	-3.20663	0.00134299	0.04692	2	34223351	34254968	-	protein_coding	Trappc13
ENSRNOG00000014139	564.998	-0.259667	0.0808852	-3.21032	0.00132588	0.04692	2	128523635	128675408	-	protein_coding	Sclt1
ENSRNOG00000037853	207.872	0.386569	0.120456	3.20921	0.00133099	0.04692	2	164650721	164684985	-	protein_coding	Rarres1
ENSRNOG00000021201	4204.79	0.390665	0.120924	3.23068	0.00123497	0.04692	2	198683158	198686974	+	protein_coding	Txnip
ENSRNOG00000009345	10688.1	0.330998	0.103194	3.20753	0.00133881	0.04692	2	229644381	229718659	-	protein_coding	Ugt8
ENSRNOG00000043370	4112.83	-0.155085	0.0479723	-3.23281	0.00122578	0.04692	2	257425678	257449568	+	protein_coding	Fubp1
ENSRNOG00000018406	2776.38	0.366528	0.11356	3.22762	0.00124824	0.04692	3	60150020	60166013	-	protein_coding	Wipf1
ENSRNOG00000058586	6836.06	0.303503	0.094233	3.22078	0.00127844	0.04692	3	111597101	111616142	+	protein_coding	Tyro3
ENSRNOG00000008170	79.3711	0.458761	0.142911	3.21011	0.00132683	0.04692	3	159712324	159775643	-	protein_coding	Jph2
ENSRNOG00000006952	7512.23	0.240547	0.0748321	3.21449	0.00130677	0.04692	3	163329974	163477715	-	protein_coding	Prex1
ENSRNOG00000015206	1206.25	0.275152	0.0854175	3.22126	0.00127627	0.04692	5	78368866	78379346	-	protein_coding	Alad
ENSRNOG00000051507	555.131	0.247582	0.0772024	3.20693	0.00134162	0.04692	5	147120128	147148291	-	protein_coding	Azin2
ENSRNOG00000028650	2524.64	0.359203	0.111742	3.21457	0.00130639	0.04692	6	137164534	137177622	+	protein_coding	Inf2
ENSRNOG00000030830	1014.63	0.338863	0.10515	3.22266	0.00127008	0.04692	7	12192087	12198551	+	protein_coding	Mex3d
ENSRNOG00000028512	1106.63	0.193901	0.0604421	3.20804	0.00133641	0.04692	7	14044585	14054639	-	protein_coding	Ilvbl
ENSRNOG00000004346	1630.08	0.36481	0.11379	3.20598	0.00134601	0.04692	7	14138494	14189688	-	protein_coding	Notch3
ENSRNOG00000024507	743.386	-0.271457	0.0841726	-3.225	0.00125971	0.04692	7	83801508	83803181	+	pseudogene	AABR07057678.1
ENSRNOG00000032261	1176.29	0.302668	0.0936686	3.23127	0.00123243	0.04692	7	123599265	123608436	-	protein_coding	Cyp2d4
ENSRNOG00000036833	5611.21	0.362171	0.112538	3.2182	0.00128998	0.04692	7	144939618	144966370	-	protein_coding	Zfp385a
ENSRNOG00000020853	6723.43	0.243112	0.075468	3.22139	0.00127571	0.04692	8	118570502	118628651	+	protein_coding	Scap
ENSRNOG00000004837	565.225	0.217509	0.06733	3.23049	0.0012358	0.04692	8	132553217	132598812	+	protein_coding	Limd1
ENSRNOG00000011658	357.362	-0.227018	0.0705233	-3.21904	0.00128619	0.04692	9	50858736	50868238	-	protein_coding	Tex30
ENSRNOG00000009639	3121.32	-0.226564	0.0704306	-3.21684	0.00129613	0.04692	14	107750161	107751892	+	protein_coding	Zrsr1
ENSRNOG00000054669	2240.65	-0.178778	0.0554297	-3.22532	0.00125832	0.04692	14	108305417	108372157	-	protein_coding	RGD1305110
ENSRNOG00000006261	1142.41	-0.194861	0.0606384	-3.2135	0.00131128	0.04692	14	108624358	108658371	-	protein_coding	Papolg
ENSRNOG00000002610	3780.09	0.341389	0.105585	3.23331	0.00122366	0.04692	10	7041509	7055101	+	protein_coding	Carhsp1
ENSRNOG00000003781	240.858	0.384941	0.119618	3.21808	0.00129051	0.04692	10	28449334	28864255	+	protein_coding	Atp10b
ENSRNOG00000018095	442.552	0.20319	0.0632588	3.21205	0.00131792	0.04692	10	88536625	88540733	+	protein_coding	Nkiras2
ENSRNOG00000020238	776.652	0.256715	0.0797599	3.21859	0.00128821	0.04692	10	89076471	89084885	-	protein_coding	Plekhh3
ENSRNOG00000056343	2144.08	0.256886	0.079791	3.21948	0.00128422	0.04692	15	37943608	37983882	-	protein_coding	Lats2
ENSRNOG00000018456	2095.44	-0.134262	0.0418605	-3.20737	0.00133955	0.04692	17	42257018	42276797	-	protein_coding	LOC100911664
ENSRNOG00000018170	5526.55	0.202678	0.0628909	3.2227	0.0012699	0.04692	16	19999111	20016190	+	protein_coding	Slc27a1
ENSRNOG00000028648	12063.9	0.371526	0.115893	3.20578	0.00134697	0.04692	11	31428357	31430517	+	protein_coding	Olig1
ENSRNOG00000043345	1355.66	-0.157178	0.0486746	-3.22916	0.00124155	0.04692	11	71721249	71743421	-	protein_coding	Rnf168
ENSRNOG00000014031	604.092	-0.187747	0.0584705	-3.21097	0.00132286	0.04692	18	1789899	1828606	-	protein_coding	Esco1
ENSRNOG00000053560	768.902	0.355919	0.110924	3.20869	0.00133342	0.04692	19	56435576	56441733	+	protein_coding	Rhou
ENSRNOG00000001090	919.713	0.232292	0.0720734	3.223	0.00126857	0.04692	12	1023530	1195591	-	protein_coding	Stard13
ENSRNOG00000050848	2823.14	0.320919	0.099977	3.20993	0.00132767	0.04692	12	41385240	41414754	+	protein_coding	Dtx1
ENSRNOG00000059903	424.816	-0.316563	0.0988909	-3.20113	0.00136888	0.0473063	2	188528978	188540736	+	protein_coding	Thbs3
ENSRNOG00000026226	2189.72	-0.322656	0.100809	-3.20068	0.00137105	0.0473063	5	114940052	115000691	+	protein_coding	Hook1
ENSRNOG00000006263	344.215	-0.315622	0.0986116	-3.20066	0.00137115	0.0473063	X	128897180	128925407	+	protein_coding	Sh2d1a
ENSRNOG00000000075	821.799	-0.189933	0.059328	-3.2014	0.00136761	0.0473063	14	2658266	2700977	-	protein_coding	Mtf2
ENSRNOG00000020676	2336.38	0.377969	0.118177	3.19834	0.00138223	0.0475751	1	87224676	87232848	+	protein_coding	Ppp1r14a
ENSRNOG00000006087	2514.56	-0.163976	0.0512972	-3.19659	0.00139061	0.0476498	5	64892801	64920390	+	protein_coding	Rnf20
ENSRNOG00000004616	4375.87	-0.213919	0.0669226	-3.19651	0.00139099	0.0476498	10	18080949	18090950	-	protein_coding	Npm1
ENSRNOG00000024905	1065.82	-0.431845	0.135128	-3.19583	0.0013943	0.0476502	6	27425234	27460038	-	protein_coding	Drc1
ENSRNOG00000009040	1828.23	0.279218	0.087408	3.19442	0.00140111	0.0477699	14	85308442	85318194	-	protein_coding	Gas2l1
ENSRNOG00000010918	584.419	0.442764	0.1387	3.19223	0.00141179	0.047908	1	91363491	91366164	+	protein_coding	Cebpa
ENSRNOG00000022771	9290.73	0.375769	0.117704	3.19249	0.00141054	0.047908	10	85384880	85444556	+	protein_coding	Arhgap23
ENSRNOG00000021338	7385.05	0.220529	0.0691025	3.19134	0.00141616	0.0479168	1	226912611	226924244	-	protein_coding	Tmem132a
ENSRNOG00000039336	56.0269	0.431207	0.13514	3.19082	0.00141868	0.0479168	5	59228198	59228519	+	protein_coding	Hrct1
ENSRNOG00000021041	3192.91	0.304277	0.0954364	3.18827	0.00143128	0.0481762	10	90383812	90393317	-	protein_coding	Fam171a2
ENSRNOG00000030721	2322	0.307102	0.0963331	3.18792	0.00143302	0.0481762	12	52356831	52377475	+	protein_coding	Fbrsl1
ENSRNOG00000014975	3468.68	-0.299901	0.0941139	-3.18658	0.00143966	0.0482166	5	76092286	76102590	+	protein_coding	Zfp483
ENSRNOG00000009183	2724.6	0.198823	0.0623987	3.18633	0.00144089	0.0482166	5	159638258	159662754	-	protein_coding	Szrd1
ENSRNOG00000019145	6149.14	-0.13366	0.0419751	-3.18426	0.00145124	0.0482279	1	219566155	219640294	-	protein_coding	Kdm2a
ENSRNOG00000002975	274.054	0.252939	0.079421	3.18479	0.00144858	0.0482279	X	16946206	16946815	+	protein_coding	AABR07037243.1
ENSRNOG00000011158	4885.74	0.162624	0.0510505	3.18555	0.00144478	0.0482279	15	43673959	43733182	-	protein_coding	Ppp2r2a
ENSRNOG00000032735	3017.4	-0.317001	0.0996291	-3.18181	0.00146358	0.0483634	2	33809806	33841499	-	protein_coding	Srek1
ENSRNOG00000008414	25190.7	0.183908	0.0578062	3.18146	0.00146535	0.0483634	7	12875536	12882753	-	protein_coding	Bsg
ENSRNOG00000020029	333.792	0.280161	0.0880684	3.18117	0.00146681	0.0483634	10	15230800	15235740	-	protein_coding	Mcrip2
ENSRNOG00000017001	737.252	0.336926	0.105925	3.1808	0.0014687	0.0483634	10	83556808	83572019	+	protein_coding	Zfp652
ENSRNOG00000018231	7367.18	0.320138	0.100694	3.1793	0.00147629	0.0483929	3	3510040	3574787	-	protein_coding	Nacc2
ENSRNOG00000001156	2610.93	0.285932	0.0899312	3.17945	0.00147555	0.0483929	12	46895446	46920952	-	protein_coding	Msi1
ENSRNOG00000018798	13108.1	0.270336	0.0850918	3.17699	0.0014881	0.0484311	2	187359676	187372657	-	protein_coding	Bcan
ENSRNOG00000014317	1019.42	-0.163694	0.0515207	-3.17725	0.0014868	0.0484311	3	23301454	23309072	+	protein_coding	Arpc5l
ENSRNOG00000008271	6848.06	-0.142152	0.0447346	-3.17766	0.00148467	0.0484311	7	98302952	98342367	+	protein_coding	Fam91a1
ENSRNOG00000009783	493.258	0.306338	0.0964402	3.17646	0.00149086	0.0484311	15	3936785	3995915	+	protein_coding	Camk2g
ENSRNOG00000016273	852.118	-0.263954	0.0831361	-3.17497	0.00149854	0.0484628	4	118160146	118166062	+	protein_coding	Fam136a
ENSRNOG00000012263	2170.22	-0.153289	0.0482709	-3.17561	0.00149523	0.0484628	16	54899451	54918613	+	protein_coding	Cnot7
ENSRNOG00000026905	2746.48	-0.124232	0.0391516	-3.1731	0.00150819	0.0486662	6	26517839	26537290	+	protein_coding	Ppm1g
ENSRNOG00000004284	1245.63	-0.247039	0.0779367	-3.16974	0.00152575	0.0487969	7	37812830	37815088	+	protein_coding	Btg1
ENSRNOG00000014340	2067.45	0.145104	0.0457633	3.17075	0.00152047	0.0487969	8	70860670	70875471	+	protein_coding	Pdcd7
ENSRNOG00000061231	3839.2	0.190133	0.0599502	3.17152	0.00151642	0.0487969	14	83752392	83754973	+	protein_coding	Selenom
ENSRNOG00000002821	9497.61	0.280754	0.0885581	3.17028	0.0015229	0.0487969	13	26172242	26394505	+	protein_coding	Phlpp1
ENSRNOG00000010652	888.467	0.278077	0.0877639	3.16847	0.00153246	0.0489033	8	22822411	22874645	-	protein_coding	Dock6
ENSRNOG00000008944	2278.37	0.160705	0.0507489	3.16667	0.00154194	0.0490975	3	82602784	82734533	-	protein_coding	Ext2
ENSRNOG00000047035	409.969	0.192672	0.061172	3.14967	0.00163454	0.0491379	1	217742928	217748628	-	protein_coding	Fadd
ENSRNOG00000021794	845.604	0.277284	0.0881811	3.14448	0.0016638	0.0491379	1	221424382	221425664	+	protein_coding	Znhit2
ENSRNOG00000016023	4595.31	0.252114	0.0800692	3.1487	0.00164001	0.0491379	1	243276402	243398536	+	protein_coding	Kank1
ENSRNOG00000019807	394.681	0.204897	0.0649678	3.15383	0.00161143	0.0491379	1	266143817	266239016	+	protein_coding	Sufu
ENSRNOG00000014173	3067.3	-0.20437	0.0649041	-3.14881	0.00163938	0.0491379	1	274309757	274352854	+	protein_coding	Smc3
ENSRNOG00000011561	1589.09	-0.195734	0.0623399	-3.13978	0.00169074	0.0491379	2	34087879	34185812	-	protein_coding	Nln
ENSRNOG00000049385	360.215	0.385268	0.12207	3.15614	0.00159873	0.0491379	2	197803583	197814808	-	protein_coding	Adamtsl4
ENSRNOG00000014350	100.287	0.451116	0.143299	3.14807	0.0016435	0.0491379	2	251529353	251532312	-	protein_coding	Ccn1
ENSRNOG00000009282	7596.11	-0.179408	0.0569298	-3.15139	0.00162495	0.0491379	4	6951477	6978073	-	protein_coding	Nub1
ENSRNOG00000007673	3493.96	-0.219146	0.0697048	-3.14391	0.00166706	0.0491379	3	55960066	55988968	+	protein_coding	Ppig
ENSRNOG00000013837	11349.9	-0.16473	0.0521887	-3.15643	0.00159714	0.0491379	3	113159999	113231790	-	protein_coding	Tp53bp1
ENSRNOG00000012638	2391.44	0.259481	0.0824406	3.14749	0.00164679	0.0491379	3	119671778	119678092	-	protein_coding	Ciao1
ENSRNOG00000013479	5769.87	-0.113583	0.0359503	-3.15944	0.00158074	0.0491379	3	119698651	119727347	+	protein_coding	Stard7
ENSRNOG00000008534	3116.51	0.342624	0.108658	3.15324	0.00161471	0.0491379	3	148417992	148428494	-	protein_coding	Dusp15
ENSRNOG00000047307	3915.68	0.355645	0.112613	3.15812	0.00158792	0.0491379	5	58041145	58078545	-	protein_coding	Cntfr
ENSRNOG00000016776	2953.32	0.287362	0.091466	3.14174	0.00167948	0.0491379	5	152573757	152589719	-	protein_coding	Extl1
ENSRNOG00000007763	2599.27	0.284815	0.0904306	3.14955	0.00163525	0.0491379	5	164720586	164747083	-	protein_coding	Plod1
ENSRNOG00000056855	51.5476	0.38692	0.122839	3.14981	0.00163378	0.0491379	X	154916378	154918095	-	protein_coding	LOC100911991
ENSRNOG00000020577	10587.9	0.267666	0.0847109	3.15976	0.00157901	0.0491379	7	11267217	11294249	-	protein_coding	Pip5k1c
ENSRNOG00000019459	11401	0.2549	0.0812267	3.13813	0.00170027	0.0491379	7	11752411	11754508	-	protein_coding	Oaz1
ENSRNOG00000008517	2590.04	0.389201	0.123534	3.15056	0.0016296	0.0491379	7	120067378	120071440	+	protein_coding	Cdc42ep1
ENSRNOG00000011305	6017.8	0.412813	0.131458	3.14026	0.00168797	0.0491379	7	120393253	120403523	-	protein_coding	Sox10
ENSRNOG00000012500	1103.66	-0.222923	0.0704833	-3.16278	0.0015627	0.0491379	8	57667471	57830504	-	protein_coding	Ddx10
ENSRNOG00000007442	3540.13	0.279496	0.0890729	3.13784	0.00170197	0.0491379	8	62696719	62714017	+	protein_coding	Ubl7
ENSRNOG00000014666	1037.71	0.331588	0.105599	3.14006	0.00168912	0.0491379	9	15207821	15214596	-	protein_coding	Tfeb
ENSRNOG00000024085	2233.23	-0.187088	0.0595052	-3.14406	0.00166621	0.0491379	9	65882053	65917132	-	protein_coding	Tmem237
ENSRNOG00000028015	69.4431	0.452881	0.143287	3.16065	0.00157417	0.0491379	14	18848548	18849258	-	protein_coding	Pf4
ENSRNOG00000003428	9524.62	-0.155165	0.0493718	-3.1428	0.00167342	0.0491379	14	21058594	21128505	-	protein_coding	Rufy3
ENSRNOG00000003882	4183.3	-0.208146	0.0657551	-3.16547	0.00154833	0.0491379	13	73499228	73638073	-	protein_coding	Cep350
ENSRNOG00000022143	92.381	0.372128	0.11772	3.16113	0.0015716	0.0491379	13	91018509	91020112	-	protein_coding	Dusp23
ENSRNOG00000033065	1906.61	-0.163356	0.0519822	-3.14253	0.00167494	0.0491379	10	39001497	39054142	-	protein_coding	Rad50
ENSRNOG00000006513	991.702	0.233208	0.0737988	3.16005	0.0015774	0.0491379	10	55642069	55643923	+	protein_coding	Borcs6
ENSRNOG00000002894	3246.38	0.317253	0.100438	3.15869	0.00158483	0.0491379	10	61685240	61700491	+	protein_coding	Mnt
ENSRNOG00000017250	2136.02	0.16578	0.0528344	3.13773	0.00170263	0.0491379	17	19543274	19580929	-	protein_coding	Gmpr
ENSRNOG00000001823	1247.95	0.224336	0.0711668	3.15225	0.00162017	0.0491379	11	80927600	80981422	-	protein_coding	St6gal1
ENSRNOG00000045844	35642	-0.256208	0.0809861	-3.1636	0.0015583	0.0491379	18	4325874	4346769	+	protein_coding	Impact
ENSRNOG00000032878	2295.93	0.188974	0.0600935	3.14466	0.00166279	0.0491379	18	28653591	28656937	+	protein_coding	Cxxc5
ENSRNOG00000019265	44.5477	0.408682	0.129964	3.14457	0.00166332	0.0491379	18	31414249	31430973	-	protein_coding	Pcdh12
ENSRNOG00000013301	420.538	0.45194	0.143188	3.15627	0.00159798	0.0491379	19	949606	983556	-	protein_coding	Bean1
ENSRNOG00000019651	1843.79	0.290017	0.0921344	3.14776	0.00164527	0.0491379	19	37917013	37938857	-	protein_coding	Slc12a4
ENSRNOG00000000465	4255.2	0.131739	0.0418975	3.14433	0.00166469	0.0491379	20	3819413	3822778	-	protein_coding	Slc39a7
ENSRNOG00000026519	578.609	0.341626	0.108205	3.15721	0.00159286	0.0491379	20	18045426	18047019	+	pseudogene	LOC100364062
ENSRNOG00000000567	5517.73	0.396098	0.12584	3.14763	0.001646	0.0491379	20	30339672	30406295	-	protein_coding	Unc5b
ENSRNOG00000059445	1299.03	-0.215075	0.0684963	-3.13995	0.00168976	0.0491379	20	31339786	31352906	+	protein_coding	Aifm2
ENSRNOG00000046204	674.828	0.374325	0.1193	3.13767	0.00170297	0.0491379	20	31813191	31857097	-	protein_coding	Tspan15
ENSRNOG00000026110	502.41	-0.347432	0.11067	-3.13936	0.00169316	0.0491379	20	47596574	47689245	+	protein_coding	Scml4
ENSRNOG00000055583	11311.1	0.28265	0.0899712	3.14156	0.00168051	0.0491379	12	16084265	16112664	+	protein_coding	Ttyh3
ENSRNOG00000009360	649.498	0.338913	0.108069	3.13607	0.00171228	0.0493082	7	120125632	120138196	+	protein_coding	Sh3bp1
ENSRNOG00000013994	571.343	0.247368	0.0791906	3.1237	0.00178592	0.0493372	1	21748260	21813371	+	protein_coding	Enpp1
ENSRNOG00000014353	5109.47	0.230078	0.0737916	3.11795	0.00182114	0.0493372	1	79931155	79959461	+	protein_coding	Sympk
ENSRNOG00000013358	859.258	0.290236	0.0930841	3.118	0.00182085	0.0493372	1	162703441	162713610	-	protein_coding	Aqp11
ENSRNOG00000016267	443.464	0.361734	0.115607	3.12901	0.00175396	0.0493372	1	204245644	204322544	-	protein_coding	Chst15
ENSRNOG00000010230	1904.21	-0.134393	0.0430982	-3.11831	0.00181894	0.0493372	1	282188109	282210580	+	protein_coding	Dennd10
ENSRNOG00000010649	10183.5	0.319584	0.102324	3.12326	0.00178861	0.0493372	2	83393281	84094315	+	protein_coding	Ctnnd2
ENSRNOG00000014347	2887.45	0.296156	0.094954	3.11894	0.00181503	0.0493372	4	7264682	7281223	-	protein_coding	Slc4a2
ENSRNOG00000014753	481.189	0.375332	0.120251	3.12125	0.00180083	0.0493372	4	100491797	100660140	-	protein_coding	Tcf7l1
ENSRNOG00000009863	1894.98	0.274647	0.0876501	3.13344	0.00172768	0.0493372	4	145450860	145454834	-	protein_coding	Prrt3
ENSRNOG00000042556	1493.18	0.210285	0.0671931	3.12957	0.00175064	0.0493372	3	2916661	2917421	+	protein_coding	Bmyc
ENSRNOG00000004666	593.08	0.350541	0.112421	3.11811	0.00182012	0.0493372	3	91291874	91370167	-	protein_coding	Prr5l
ENSRNOG00000006582	604.682	-0.181338	0.0581823	-3.11671	0.00182879	0.0493372	5	56987908	57008859	-	protein_coding	Aptx
ENSRNOG00000027921	1733.62	-0.1825	0.0582986	-3.13044	0.00174545	0.0493372	5	140107274	140162642	-	protein_coding	Rlf
ENSRNOG00000042855	3662.68	0.140719	0.0449653	3.12951	0.00175096	0.0493372	5	151211341	151277165	+	protein_coding	Ahdc1
ENSRNOG00000016491	150.578	0.375775	0.120291	3.12388	0.00178485	0.0493372	5	152470904	152473868	-	protein_coding	Fam110d
ENSRNOG00000057934	7273.57	-0.256217	0.0819729	-3.12563	0.00177426	0.0493372	6	92864122	92874204	+	protein_coding	Tmx1
ENSRNOG00000047115	539.228	-0.182506	0.0584687	-3.12144	0.0017997	0.0493372	6	105201394	105214329	-	protein_coding	Cox16
ENSRNOG00000008885	978.032	0.241237	0.0774031	3.11663	0.00182933	0.0493372	7	26645421	26859716	-	protein_coding	Chst11
ENSRNOG00000003993	161.458	-0.261131	0.0833113	-3.13441	0.00172202	0.0493372	7	58354581	58365313	-	protein_coding	Thap2
ENSRNOG00000006816	10236.5	-0.178015	0.0570793	-3.11873	0.00181629	0.0493372	7	76789530	76853840	-	protein_coding	Ubr5
ENSRNOG00000014343	1690.5	0.299729	0.0957883	3.12907	0.00175358	0.0493372	8	23337620	23390773	-	protein_coding	Anln
ENSRNOG00000007687	5121.4	0.37604	0.120179	3.129	0.00175403	0.0493372	8	62723787	62745868	+	protein_coding	Sema7a
ENSRNOG00000052051	228.275	-0.438456	0.140399	-3.12294	0.00179057	0.0493372	8	70408527	70436028	-	protein_coding	Slc24a1
ENSRNOG00000002100	2162.52	-0.161378	0.0515149	-3.13265	0.00173233	0.0493372	14	33447590	33560503	-	protein_coding	LOC108348180
ENSRNOG00000038328	4522.77	0.385297	0.123311	3.12461	0.00178043	0.0493372	10	45526744	45534570	-	protein_coding	Gjc2
ENSRNOG00000003338	2906.69	0.363665	0.116342	3.12583	0.00177305	0.0493372	10	49538587	49568583	+	protein_coding	Pmp22
ENSRNOG00000021316	1629.67	0.322938	0.103481	3.12075	0.00180394	0.0493372	10	68173368	68184320	+	protein_coding	Tmem98
ENSRNOG00000009474	4513.48	-0.195511	0.06259	-3.12368	0.00178607	0.0493372	10	94407558	94439052	+	protein_coding	Ddx42
ENSRNOG00000013707	1623.09	0.255445	0.0817364	3.12523	0.00177665	0.0493372	15	40937707	41066769	+	protein_coding	Spata13
ENSRNOG00000012323	3248.65	0.254011	0.0814495	3.11864	0.00181689	0.0493372	16	19068782	19081837	+	protein_coding	Cherp
ENSRNOG00000028919	617.263	-0.168534	0.0538075	-3.13216	0.00173527	0.0493372	16	21518872	21524286	+	protein_coding	Zfp868
ENSRNOG00000001911	1935.1	0.296906	0.0952598	3.11681	0.00182822	0.0493372	11	84321077	84327307	+	protein_coding	Map6d1
ENSRNOG00000000479	53.7254	0.354003	0.11335	3.1231	0.00178955	0.0493372	20	5509058	5526175	+	protein_coding	Kifc1
ENSRNOG00000000413	173.647	0.444558	0.142228	3.12567	0.00177398	0.0493372	20	34633156	34642904	+	protein_coding	Pln
ENSRNOG00000032034	13259.7	0.234238	0.0751853	3.11548	0.00183646	0.0493573	1	85437779	85466854	+	protein_coding	Supt5h
ENSRNOG00000002980	1920.74	-0.152055	0.0488074	-3.11541	0.0018369	0.0493573	10	61746058	61757518	+	protein_coding	Tsr1
ENSRNOG00000006241	2067.69	-0.240077	0.077166	-3.11118	0.00186341	0.0496103	3	46286711	46324057	+	protein_coding	Marchf7
ENSRNOG00000011498	8691.62	-0.190115	0.0611056	-3.11126	0.00186293	0.0496103	5	101555693	101588598	-	protein_coding	Psip1
ENSRNOG00000004909	2081.56	-0.137394	0.0441614	-3.11117	0.00186347	0.0496103	7	59527123	59587385	-	protein_coding	Cnot2
ENSRNOG00000058805	3245.57	-0.168095	0.0540247	-3.11144	0.00186178	0.0496103	13	101698095	101724923	+	protein_coding	Aida
ENSRNOG00000025496	6331.26	-0.1537	0.0493899	-3.11198	0.00185836	0.0496103	10	6975243	7018930	+	protein_coding	Usp7
ENSRNOG00000060146	166.151	0.366836	0.118083	3.10659	0.0018926	0.0496435	1	80000164	80003232	+	protein_coding	Six5
ENSRNOG00000020704	390.166	0.233699	0.0752027	3.10759	0.00188618	0.0496435	1	226644199	226657408	-	protein_coding	Tkfc
ENSRNOG00000013954	621.954	0.359922	0.115745	3.10962	0.0018733	0.0496435	5	156086496	156141537	-	protein_coding	Alpl
ENSRNOG00000061073	2333.27	-0.195078	0.0627781	-3.10741	0.00188732	0.0496435	X	157457514	157474219	-	protein_coding	Zfp275
ENSRNOG00000045524	2058.95	0.211003	0.0679475	3.10539	0.00190031	0.0496435	7	11545023	11553370	+	protein_coding	Slc39a3
ENSRNOG00000024114	4495.69	-0.33178	0.106701	-3.10945	0.00187435	0.0496435	9	70059682	70089778	+	protein_coding	Zdbf2
ENSRNOG00000019850	3952.81	0.193036	0.0621478	3.10607	0.0018959	0.0496435	9	82571268	82628709	+	protein_coding	Speg
ENSRNOG00000003508	1903.06	0.311483	0.100225	3.10785	0.00188456	0.0496435	10	16821879	16910641	-	protein_coding	Ergic1
ENSRNOG00000022753	8475.75	0.33852	0.10894	3.1074	0.00188738	0.0496435	16	20395844	20414767	+	protein_coding	Mast3
ENSRNOG00000017602	1625.38	0.223242	0.0718482	3.10714	0.00188908	0.0496435	19	40855432	40904121	+	protein_coding	Il34
ENSRNOG00000001010	6654.65	0.156374	0.0503613	3.10505	0.0019025	0.0496435	12	12374789	12402552	+	protein_coding	Tecpr1
ENSRNOG00000017608	1612.65	-0.184273	0.0594297	-3.10069	0.00193073	0.049829	1	165382689	165479655	+	protein_coding	C2cd3
ENSRNOG00000021938	1390.74	-0.223676	0.0721356	-3.10077	0.00193019	0.049829	4	110699556	111497643	+	protein_coding	Lrrtm4
ENSRNOG00000046829	800.834	0.336312	0.108446	3.10119	0.00192745	0.049829	14	34727622	34787183	+	protein_coding	Kdr
ENSRNOG00000006796	747.126	-0.192623	0.0620806	-3.10279	0.00191704	0.049829	10	74768758	74769637	-	protein_coding	LOC102555183
ENSRNOG00000009288	303.678	-0.311504	0.100453	-3.10099	0.00192877	0.049829	15	110385216	110612681	-	protein_coding	Fgf14
ENSRNOG00000017369	379.81	0.4198	0.13541	3.10023	0.00193373	0.049829	16	6962721	6964989	+	protein_coding	Mustn1
ENSRNOG00000000506	384.037	0.22734	0.0732658	3.10294	0.00191606	0.049829	20	7908225	7930929	-	protein_coding	Tead3
ENSRNOG00000009629	16333.4	0.3101	0.100199	3.09485	0.00196915	0.0499998	2	88097719	88113029	-	protein_coding	Car2
ENSRNOG00000061058	2868.93	-0.121697	0.0392868	-3.09765	0.00195061	0.0499998	2	205525203	205552991	+	protein_coding	Csde1
ENSRNOG00000060571	3012.63	0.334196	0.107994	3.09459	0.00197086	0.0499998	3	164376629	164388492	-	protein_coding	Tmem189
ENSRNOG00000017208	2237.52	0.246949	0.0797892	3.09502	0.00196799	0.0499998	8	61532464	61567510	+	protein_coding	Cspg4
ENSRNOG00000012862	479.034	0.237362	0.0766746	3.09571	0.00196344	0.0499998	8	104840939	104912959	-	protein_coding	Spsb4
ENSRNOG00000020948	394.762	0.281767	0.091004	3.0962	0.00196016	0.0499998	8	118988052	119012671	-	protein_coding	Pth1r
ENSRNOG00000003235	1717.07	0.162865	0.0525979	3.09641	0.00195878	0.0499998	10	35726543	35736338	+	protein_coding	Mgat4b
ENSRNOG00000021447	686.236	0.335375	0.108259	3.0979	0.00194895	0.0499998	17	9694167	9695292	-	protein_coding	Prr7
ENSRNOG00000045604	77.0984	0.384405	0.124222	3.09449	0.00197149	0.0499998	18	73563615	73564245	-	pseudogene	AC139391.1
ENSRNOG00000021032	2349.6	0.310023	0.100441	3.08661	0.0020245	0.0501371	1	101692972	101697277	-	protein_coding	Sphk2
ENSRNOG00000020457	4259.95	-0.151444	0.0490417	-3.08806	0.00201469	0.0501371	1	201055643	201329622	+	protein_coding	Tacc2
ENSRNOG00000019372	7236.55	0.1949	0.0631111	3.08821	0.00201368	0.0501371	1	219759182	219859848	+	protein_coding	Pc
ENSRNOG00000002524	12451.5	0.348507	0.112696	3.09245	0.0019851	0.0501371	4	51822152	51844331	-	protein_coding	Gpr37
ENSRNOG00000014387	870.655	0.34438	0.111349	3.0928	0.00198278	0.0501371	3	111160204	111163425	+	protein_coding	Chac1
ENSRNOG00000024852	25186.1	-0.249076	0.0806227	-3.0894	0.00200558	0.0501371	3	127528433	127569093	-	protein_coding	Tmx4
ENSRNOG00000014532	109.952	0.420135	0.136027	3.08861	0.00201092	0.0501371	3	154786214	154813464	+	protein_coding	Lbp
ENSRNOG00000012454	441.523	-0.23172	0.0749641	-3.09108	0.00199432	0.0501371	5	60850851	60865207	+	protein_coding	Trmt10b
ENSRNOG00000017895	13134.6	0.240031	0.0777191	3.08845	0.00201206	0.0501371	5	167288222	167299609	+	protein_coding	Eno1
ENSRNOG00000054838	1673.14	0.145644	0.0471171	3.0911	0.00199418	0.0501371	7	140910422	140919234	-	protein_coding	Mcrs1
ENSRNOG00000023541	2976.07	-0.176882	0.0572423	-3.09006	0.00200116	0.0501371	13	98023429	98078946	-	protein_coding	Ahctf1
ENSRNOG00000010058	1691.51	0.224163	0.0725957	3.08782	0.00201629	0.0501371	15	90172974	90175802	-	protein_coding	Spry2
ENSRNOG00000032575	775.831	0.322496	0.104456	3.08738	0.00201927	0.0501371	16	19767263	19769033	+	protein_coding	Ocel1
ENSRNOG00000012841	2191.91	-0.205036	0.0664304	-3.08647	0.00202546	0.0501371	16	74857561	74864816	-	protein_coding	Alg11
ENSRNOG00000014908	1830.78	0.198128	0.0642036	3.08593	0.00202914	0.0501422	1	7101714	7102426	+	protein_coding	Sf3b5
ENSRNOG00000030862	8278.76	-0.145883	0.047292	-3.08474	0.00203732	0.0501874	5	14262348	14367898	-	protein_coding	Atp6v1h
ENSRNOG00000006462	4005.99	-0.167106	0.0541734	-3.08465	0.00203791	0.0501874	15	19619972	19655381	-	protein_coding	Ero1a
ENSRNOG00000011262	1551.96	0.349686	0.113408	3.08344	0.00204621	0.0501914	1	77869019	77893509	-	protein_coding	Bicra
ENSRNOG00000010896	2027.76	0.342388	0.111107	3.0816	0.0020589	0.0501914	3	2480231	2487710	+	protein_coding	Tprn
ENSRNOG00000022323	1045.97	-0.183269	0.0594325	-3.08365	0.00204478	0.0501914	5	14511182	14548429	-	protein_coding	Tcea1
ENSRNOG00000007125	1531.58	-0.172687	0.0560354	-3.08174	0.00205793	0.0501914	14	106153574	106207658	+	protein_coding	Vps54
ENSRNOG00000050547	904.008	0.347828	0.112849	3.08225	0.00205442	0.0501914	10	106812738	106816675	+	protein_coding	Syngr2
ENSRNOG00000038883	10013.4	0.214987	0.0697544	3.08206	0.00205573	0.0501914	20	7331325	7397448	-	protein_coding	LOC294154
ENSRNOG00000029394	2645.34	0.215536	0.0699579	3.08094	0.00206351	0.050219	1	215030428	215033460	-	protein_coding	Dusp8
ENSRNOG00000022514	862.024	0.151792	0.0492805	3.08016	0.00206892	0.0502403	3	11795628	11799693	+	protein_coding	Tor2a
ENSRNOG00000010650	7580.08	0.359022	0.116573	3.07981	0.00207134	0.0502403	6	102215602	102262417	+	protein_coding	Plekhh1
ENSRNOG00000024239	1518.45	0.245141	0.0797215	3.07497	0.00210525	0.0503249	1	221085894	221087449	-	protein_coding	Fam89b
ENSRNOG00000010369	1724.12	-0.134801	0.0438042	-3.07736	0.00208844	0.0503249	2	44787001	44837831	+	protein_coding	Dhx29
ENSRNOG00000021218	1478.13	0.14136	0.0459621	3.07558	0.00210095	0.0503249	2	198823365	198836372	+	protein_coding	Pias3
ENSRNOG00000026177	42.4327	0.439279	0.142731	3.07767	0.00208625	0.0503249	4	68849032	68996961	+	protein_coding	Mgam
ENSRNOG00000004574	699.694	-0.210269	0.0683561	-3.07608	0.00209741	0.0503249	X	29562164	29602925	+	protein_coding	Ofd1
ENSRNOG00000002393	6904.42	-0.0957937	0.0311516	-3.07508	0.00210447	0.0503249	13	103300931	103371577	+	protein_coding	Eprs
ENSRNOG00000038868	1591.57	-0.216741	0.0704887	-3.07484	0.00210615	0.0503249	11	66824064	66878551	-	protein_coding	Iqcb1
ENSRNOG00000019253	4266.88	0.294884	0.0958983	3.07497	0.00210527	0.0503249	19	43932553	43955783	-	protein_coding	Bcar1
ENSRNOG00000014723	548.83	0.421993	0.137162	3.0766	0.00209379	0.0503249	19	55441571	55510460	-	protein_coding	Cbfa2t3
ENSRNOG00000002509	12784.7	-0.167023	0.0543479	-3.07321	0.00211766	0.0503503	X	20034881	20070578	-	protein_coding	Gnl3l
ENSRNOG00000026589	7671.79	0.239254	0.0778512	3.07322	0.00211761	0.0503503	8	25582937	25669394	-	protein_coding	Dpy19l1
ENSRNOG00000001312	1809.96	0.174215	0.0566802	3.07365	0.00211461	0.0503503	12	17734132	17755285	+	protein_coding	Pdgfa
ENSRNOG00000030517	241.993	-0.245995	0.0800851	-3.07166	0.00212869	0.0505294	10	36326632	36336628	-	protein_coding	Zfp879
ENSRNOG00000034134	2360.48	0.297107	0.0967938	3.06948	0.00214431	0.0507334	7	60654349	60714620	+	protein_coding	Cpm
ENSRNOG00000055597	1104.92	0.291092	0.0948279	3.06969	0.0021428	0.0507334	7	139281186	139318455	-	protein_coding	Hdac7
ENSRNOG00000015956	12909.3	-0.245943	0.0802863	-3.06332	0.00218894	0.0507503	1	69988672	70003582	-	protein_coding	Usp29
ENSRNOG00000020063	811.618	0.35157	0.114813	3.0621	0.00219788	0.0507503	1	86941073	86948845	-	protein_coding	Nfkbib
ENSRNOG00000024056	649.379	-0.190706	0.0622139	-3.06533	0.00217429	0.0507503	1	98627371	98629936	+	protein_coding	Zfp17
ENSRNOG00000046420	723.474	-0.157393	0.0513446	-3.06542	0.00217363	0.0507503	1	235387152	235405831	-	protein_coding	AABR07006458.1
ENSRNOG00000011150	11455.6	0.243526	0.0793969	3.0672	0.00216074	0.0507503	2	23385182	23544963	+	protein_coding	Arsb
ENSRNOG00000009484	2625.93	-0.142937	0.0466432	-3.06448	0.00218049	0.0507503	4	99795655	99822992	-	protein_coding	Ptcd3
ENSRNOG00000006420	345.051	0.414353	0.135286	3.0628	0.00219277	0.0507503	3	171037956	171050475	+	protein_coding	Rbm38
ENSRNOG00000053729	2330.61	0.29835	0.0972567	3.06765	0.00215748	0.0507503	5	58937614	58943358	+	protein_coding	Tesk1
ENSRNOG00000016647	536.403	-0.275268	0.0898234	-3.06455	0.00217998	0.0507503	5	157165340	157187643	+	protein_coding	Pla2g2c
ENSRNOG00000027860	4406.47	-0.209066	0.0681925	-3.06582	0.00217072	0.0507503	10	72156727	72188308	-	protein_coding	Ggnbp2
ENSRNOG00000025815	2182.59	0.296272	0.0967486	3.06229	0.00219652	0.0507503	10	103934796	103948322	+	protein_coding	Cdr2l
ENSRNOG00000009815	4427.34	-0.212355	0.0693318	-3.06288	0.00219216	0.0507503	15	43582019	43589680	+	protein_coding	Pnma2
ENSRNOG00000014293	2038.84	0.372149	0.121481	3.06342	0.0021882	0.0507503	19	19436332	19509087	-	protein_coding	Nkd1
ENSRNOG00000000481	2330.99	0.238528	0.0778718	3.06308	0.0021907	0.0507503	20	5532023	5533620	-	protein_coding	Cuta
ENSRNOG00000000532	6257.89	-0.0912879	0.0298166	-3.06165	0.00220119	0.0507503	20	8312791	8368764	+	protein_coding	Cmtr1
ENSRNOG00000062277	77.8538	-0.396141	0.129365	-3.06221	0.00219712	0.0507503	12	30495541	30496547	-	sense_intronic	AABR07036010.4
ENSRNOG00000060410	4679.6	0.255993	0.0836326	3.06092	0.00220658	0.0507935	18	31328918	31343797	-	protein_coding	Pcdh1
ENSRNOG00000006976	482.284	-0.236025	0.0771254	-3.06028	0.00221134	0.0508221	6	105302557	105316024	-	protein_coding	Med6
ENSRNOG00000058030	632.561	-0.241756	0.0791426	-3.05468	0.00225297	0.0509524	1	61733804	61740311	+	protein_coding	AABR07001905.2
ENSRNOG00000019442	1804.55	0.32115	0.105059	3.05685	0.0022368	0.0509524	1	100473642	100477351	+	protein_coding	Josd2
ENSRNOG00000021007	1429.71	0.261449	0.0855757	3.05518	0.00224927	0.0509524	1	221487050	221496306	-	protein_coding	Snx15
ENSRNOG00000043503	3561.01	0.172535	0.0564379	3.05708	0.00223504	0.0509524	1	221644866	221667239	+	protein_coding	Ehd1
ENSRNOG00000017925	5741.7	-0.13162	0.0430594	-3.0567	0.00223792	0.0509524	3	13753164	13824870	-	protein_coding	Gapvd1
ENSRNOG00000012722	1622.22	0.321805	0.105332	3.05516	0.00224944	0.0509524	3	176691328	176692271	+	protein_coding	Ppdpf
ENSRNOG00000007759	121.295	0.432622	0.14151	3.05719	0.00223424	0.0509524	5	133708227	133709712	-	protein_coding	Foxd2
ENSRNOG00000031222	2378.77	-0.291548	0.0954547	-3.05431	0.00225578	0.0509524	X	144445794	144447447	+	protein_coding	RGD1561327
ENSRNOG00000025053	51165.2	0.213105	0.0697458	3.05545	0.00224719	0.0509524	7	70846343	70926903	-	protein_coding	Lrp1
ENSRNOG00000033772	721.728	0.214312	0.0701042	3.05705	0.00223524	0.0509524	17	32650440	32661865	-	protein_coding	Serpinb9
ENSRNOG00000031439	58.0143	0.388652	0.127164	3.05631	0.00224077	0.0509524	19	44267698	44268127	+	processed_pseudogene	AC117869.1
ENSRNOG00000015904	931.712	0.316509	0.10365	3.05363	0.00226092	0.0509888	19	52313794	52332697	+	protein_coding	Wfdc1
ENSRNOG00000020175	813.09	-0.168153	0.0550897	-3.05235	0.00227059	0.0510668	1	167095961	167165265	-	protein_coding	Rnf121
ENSRNOG00000003117	4533.9	-0.142208	0.0465925	-3.05216	0.00227199	0.0510668	10	95706684	95725812	+	protein_coding	Psmd12
ENSRNOG00000030314	8361.14	-0.221576	0.0726295	-3.05078	0.00228248	0.0510668	11	66761583	66819079	-	protein_coding	Golgb1
ENSRNOG00000022429	8895.56	-0.250447	0.0821039	-3.05037	0.00228557	0.0510668	18	54108492	54123049	+	protein_coding	Minar2
ENSRNOG00000000299	1550.91	0.315769	0.103517	3.05039	0.00228541	0.0510668	20	46428123	46519144	+	protein_coding	Foxo3
ENSRNOG00000022784	1174.28	0.386052	0.126501	3.05176	0.00227502	0.0510668	12	31757406	31760604	-	pseudogene	Fzd10
ENSRNOG00000020020	3914.09	0.216934	0.07115	3.04897	0.00229628	0.0512269	1	266358727	266415296	+	protein_coding	Wbp1l
ENSRNOG00000033835	47156.2	0.213108	0.0699243	3.0477	0.00230598	0.0512849	3	11338082	11382043	-	protein_coding	Dnm1
ENSRNOG00000007391	168.658	0.410368	0.134637	3.04797	0.00230394	0.0512849	10	55707163	55709687	+	protein_coding	Hes7
ENSRNOG00000000408	3277.49	-0.140224	0.0460216	-3.0469	0.00231211	0.0513423	20	33471350	33521311	-	protein_coding	Gopc
ENSRNOG00000016886	1519.21	-0.139821	0.0458965	-3.04644	0.00231572	0.0513437	9	81873170	81880105	-	protein_coding	Rnf25
ENSRNOG00000061582	11578.3	-0.179564	0.0589707	-3.04497	0.00232702	0.0514365	2	23857994	23941084	-	protein_coding	Scamp1
ENSRNOG00000048004	1091.49	0.289095	0.0949292	3.04537	0.00232393	0.0514365	6	27631363	27643076	-	protein_coding	Garem2
ENSRNOG00000024533	1504.05	-0.216501	0.0711617	-3.04238	0.00234715	0.0515248	4	129477806	129515435	-	protein_coding	Eogt
ENSRNOG00000026985	10413	0.329005	0.1081	3.04351	0.00233832	0.0515248	8	48997183	49045154	-	protein_coding	Phldb1
ENSRNOG00000009660	466.074	0.357517	0.117521	3.04216	0.00234884	0.0515248	16	48315913	48437242	-	protein_coding	Enpp6
ENSRNOG00000001769	16728.5	0.321689	0.105689	3.04373	0.00233667	0.0515248	11	71348716	71387992	-	protein_coding	Tnk2
ENSRNOG00000000501	1684.37	0.194369	0.0638833	3.04256	0.00234572	0.0515248	20	7762326	7786049	+	protein_coding	Zfp523
ENSRNOG00000027955	718.228	-0.149628	0.0491999	-3.04123	0.00235615	0.0516067	3	138597637	138616131	+	protein_coding	Zfp133
ENSRNOG00000011785	2631.08	-0.14894	0.0489906	-3.04018	0.00236439	0.0516278	3	141225289	141298265	+	protein_coding	Xrn2
ENSRNOG00000003946	1529.11	-0.116051	0.038178	-3.03974	0.00236782	0.0516278	13	73670140	73704678	-	protein_coding	Tor1aip1
ENSRNOG00000051510	198.843	-0.406418	0.133679	-3.04026	0.00236377	0.0516278	19	9912182	9931930	-	protein_coding	Ccdc113
ENSRNOG00000003746	2153.16	0.376653	0.124017	3.03711	0.00238861	0.0520027	X	71272041	71279977	+	protein_coding	Gjb1
ENSRNOG00000011346	592.92	0.308003	0.101446	3.03611	0.0023965	0.052096	1	77847599	77865870	-	protein_coding	Ehd2
ENSRNOG00000057153	135.273	0.336636	0.110911	3.03519	0.00240386	0.0521775	11	64882287	64919579	+	protein_coding	Pla1a
ENSRNOG00000000851	9389.72	0.129859	0.0428235	3.03242	0.002426	0.0525792	20	5125348	5138084	+	protein_coding	Bag6
ENSRNOG00000014482	3629.85	-0.231728	0.076451	-3.03106	0.00243695	0.0525799	1	264670840	264733306	+	protein_coding	Slf2
ENSRNOG00000022141	1274.39	-0.179516	0.0592103	-3.03184	0.00243067	0.0525799	3	113918628	113960101	+	protein_coding	Ctdspl2
ENSRNOG00000018812	561.111	0.347955	0.114784	3.03139	0.00243429	0.0525799	8	62283335	62284716	+	protein_coding	Rpp25
ENSRNOG00000033217	1041.33	0.274877	0.0907298	3.02962	0.00244861	0.0526743	8	39997874	40008809	+	protein_coding	Esam
ENSRNOG00000018273	9894.38	-0.221814	0.073206	-3.03	0.00244557	0.0526743	9	93368931	93377643	-	protein_coding	Ncl
ENSRNOG00000031485	1455.6	0.179495	0.059272	3.02833	0.00245907	0.0527422	1	220166126	220188541	-	protein_coding	Dpp3
ENSRNOG00000014844	14223.8	-0.149333	0.0493098	-3.02847	0.00245795	0.0527422	7	132071115	132143470	-	protein_coding	Kif21a
ENSRNOG00000056786	576.679	0.309076	0.102077	3.02786	0.00246289	0.0527459	19	55305495	55367353	-	protein_coding	Piezo1
ENSRNOG00000043007	762.603	0.295364	0.0975969	3.02637	0.00247508	0.052747	1	101076897	101086198	-	protein_coding	Rcn3
ENSRNOG00000013085	55.5102	0.38744	0.128164	3.02301	0.00250275	0.052747	5	34174410	34813116	-	protein_coding	Nkain3
ENSRNOG00000014357	154.99	0.357451	0.118217	3.02369	0.0024971	0.052747	5	145374689	145377221	-	protein_coding	Gja4
ENSRNOG00000007099	1806.21	-0.187395	0.061926	-3.02611	0.00247726	0.052747	5	147335241	147375009	-	protein_coding	S100pbp
ENSRNOG00000049985	47146.4	-0.265075	0.0876274	-3.02503	0.0024861	0.052747	X	106306794	106313853	+	protein_coding	Gprasp1
ENSRNOG00000000231	3315.39	0.272447	0.0900633	3.02506	0.00248582	0.052747	7	119647374	119658148	+	protein_coding	Kctd17
ENSRNOG00000012994	659.623	-0.173467	0.0573673	-3.02379	0.00249629	0.052747	8	36766976	36769162	+	protein_coding	Pus3
ENSRNOG00000026236	2122.69	-0.182596	0.0603188	-3.02719	0.00246837	0.052747	11	34051992	34094698	+	protein_coding	Morc3
ENSRNOG00000020261	2283.82	0.253847	0.0839851	3.02253	0.00250672	0.052747	18	27558088	27570508	+	protein_coding	Fam53c
ENSRNOG00000047446	153.81	0.383284	0.126762	3.02366	0.00249739	0.052747	19	53044378	53047081	+	protein_coding	Foxc2
ENSRNOG00000000991	1061.26	0.328006	0.108516	3.02265	0.00250571	0.052747	12	11252295	11265865	-	protein_coding	Arpc1b
ENSRNOG00000001341	198.985	-0.271589	0.0898471	-3.02279	0.00250456	0.052747	12	19288402	19294888	-	protein_coding	Zfp113
ENSRNOG00000010266	275.747	0.373359	0.1236	3.0207	0.00252191	0.0527595	2	32820321	32833125	+	protein_coding	Cd180
ENSRNOG00000047598	754.001	0.195959	0.0648464	3.0219	0.00251196	0.0527595	7	70283709	70288568	+	protein_coding	Ctdsp2
ENSRNOG00000025768	7809.12	-0.174566	0.0577844	-3.02099	0.00251953	0.0527595	9	65296777	65307995	-	protein_coding	Clk1
ENSRNOG00000000967	2263.37	0.157051	0.0519792	3.02141	0.00251602	0.0527595	12	36512392	36555694	-	protein_coding	Aacs
ENSRNOG00000020161	4389.98	0.237961	0.0787899	3.02019	0.00252614	0.0527715	7	11432048	11444786	-	protein_coding	Zbtb7a
ENSRNOG00000024039	10269.3	0.312945	0.103703	3.01771	0.00254692	0.0529115	2	22195599	22310312	+	protein_coding	Serinc5
ENSRNOG00000006639	2295.71	-0.402001	0.133172	-3.01867	0.00253888	0.0529115	3	52583950	52664209	-	protein_coding	Scn9a
ENSRNOG00000043364	471.533	0.300095	0.0994249	3.01831	0.00254191	0.0529115	5	146952652	146973932	-	protein_coding	Zfp362
ENSRNOG00000039994	2145.4	-0.292165	0.0968189	-3.01764	0.00254748	0.0529115	X	123713338	123731385	-	protein_coding	Upf3b
ENSRNOG00000019376	1347.87	-0.236908	0.0786099	-3.01371	0.00258072	0.0529927	1	65781546	65800492	+	protein_coding	Zfp329
ENSRNOG00000014833	491.62	-0.17863	0.0592715	-3.01376	0.00258032	0.0529927	1	274096067	274107138	-	protein_coding	Smndc1
ENSRNOG00000010580	15687.5	0.277729	0.0920721	3.01643	0.00255774	0.0529927	5	169357516	169450219	+	protein_coding	Acot7
ENSRNOG00000023480	3730.92	0.253462	0.084092	3.01411	0.00257737	0.0529927	7	2820006	2825608	-	protein_coding	Nabp2
ENSRNOG00000053428	4132.95	-0.161491	0.0535813	-3.01395	0.00257872	0.0529927	8	79660656	79692039	+	protein_coding	Ccpg1
ENSRNOG00000029510	6837.85	0.250967	0.0832168	3.01582	0.00256281	0.0529927	8	117836700	117856689	+	protein_coding	Plxnb1
ENSRNOG00000026542	2091.77	-0.166493	0.0552402	-3.01398	0.00257843	0.0529927	13	79736481	79801561	-	protein_coding	Suco
ENSRNOG00000030630	9307.59	0.156631	0.0519379	3.01573	0.00256361	0.0529927	20	4576056	4592980	+	protein_coding	Ehmt2
ENSRNOG00000007869	11289.7	0.330007	0.109533	3.01285	0.00258809	0.0530687	10	58332587	58371196	+	protein_coding	Wscd1
ENSRNOG00000045775	1814.01	0.32906	0.109284	3.01105	0.00260345	0.0533081	9	100080143	100089834	+	protein_coding	Rnpepl1
ENSRNOG00000003234	9069.28	0.147392	0.0489649	3.01016	0.0026111	0.053389	10	10833518	10881977	-	protein_coding	Mgrn1
ENSRNOG00000052945	428.003	0.227888	0.0757267	3.00935	0.00261811	0.0534216	1	90820594	90848674	+	lincRNA	AABR07002969.1
ENSRNOG00000021206	2298.1	0.203223	0.0675384	3.00899	0.00262117	0.0534216	1	222844143	222877193	+	protein_coding	Plaat3
ENSRNOG00000016781	4014.94	0.11387	0.0378471	3.00869	0.00262378	0.0534216	8	71719562	71725562	+	protein_coding	Ppib
ENSRNOG00000019484	14361.9	0.272856	0.0907459	3.00682	0.00263998	0.0536005	5	136669673	136703697	+	protein_coding	Slc6a9
ENSRNOG00000012733	3912.33	-0.17499	0.0581971	-3.00686	0.00263965	0.0536005	9	113605656	113682482	+	protein_coding	Ankrd12
ENSRNOG00000016152	2513.45	-0.166784	0.0554815	-3.00612	0.00264604	0.0536481	17	17965880	17987834	+	protein_coding	Dek
ENSRNOG00000016062	1664.62	0.236523	0.0787043	3.00521	0.00265397	0.0537337	3	149874029	149905944	-	protein_coding	Snta1
ENSRNOG00000059801	867.086	0.224646	0.0747757	3.00426	0.00266225	0.0537857	7	141428062	141528397	-	protein_coding	Lima1
ENSRNOG00000029370	7911.02	0.143614	0.0478067	3.00406	0.00266398	0.0537857	18	1892412	1946840	-	protein_coding	Abhd3
ENSRNOG00000045863	885.368	-0.235797	0.0785047	-3.0036	0.00266803	0.0537923	15	61597051	61648267	-	protein_coding	Naa16
ENSRNOG00000056009	5403.48	0.241443	0.080398	3.00309	0.0026725	0.0538073	4	117115075	117153907	-	protein_coding	Rab11fip5
ENSRNOG00000020014	4648.4	0.217166	0.0723345	3.00224	0.00267998	0.0538107	1	100608965	100671074	-	protein_coding	Myh14
ENSRNOG00000014243	965.8	0.363256	0.120995	3.00223	0.00268011	0.0538107	2	187114216	187133993	-	protein_coding	Pear1
ENSRNOG00000018677	1701.75	0.155812	0.0519285	3.00051	0.00269527	0.0538904	1	84411725	84450162	+	protein_coding	Akt2
ENSRNOG00000008734	3982.88	-0.16834	0.0560979	-3.00083	0.00269245	0.0538904	15	37171051	37227301	+	protein_coding	Zmym2
ENSRNOG00000018381	407.372	-0.166183	0.0553823	-3.00066	0.00269398	0.0538904	17	36451057	37295069	+	protein_coding	Cdkal1
ENSRNOG00000014160	3043.47	-0.143551	0.0480354	-2.98845	0.00280396	0.0539209	1	48025662	48033396	-	protein_coding	Tcp1
ENSRNOG00000014984	3073.94	0.153219	0.0511736	2.9941	0.00275255	0.0539209	1	79981354	79987562	+	protein_coding	Dmwd
ENSRNOG00000019418	11854.2	0.276451	0.0924294	2.99094	0.00278119	0.0539209	1	100447997	100468868	+	protein_coding	Lrrc4b
ENSRNOG00000014610	246.404	0.400948	0.134188	2.98796	0.0028085	0.0539209	1	141561333	141604273	-	protein_coding	Anpep
ENSRNOG00000019283	170.132	0.423425	0.141255	2.99758	0.0027213	0.0539209	1	166031271	166037424	-	protein_coding	P2ry2
ENSRNOG00000017446	2553.75	0.143412	0.0479012	2.99391	0.00275428	0.0539209	1	219141291	219144610	-	protein_coding	Ndufs8
ENSRNOG00000021085	9187.32	0.168488	0.0563704	2.98894	0.00279946	0.0539209	1	221735516	221749086	+	protein_coding	Sf1
ENSRNOG00000008524	1550.71	-0.139302	0.0466208	-2.98797	0.00280834	0.0539209	4	34282624	34614438	+	protein_coding	Glcci1
ENSRNOG00000021729	646.489	-0.366813	0.12237	-2.99759	0.00272127	0.0539209	4	51482169	51586881	-	protein_coding	Iqub
ENSRNOG00000010267	11720.7	-0.142275	0.0475844	-2.98995	0.00279019	0.0539209	4	57715945	57773823	+	protein_coding	Klhdc10
ENSRNOG00000016484	858.353	0.233765	0.0782196	2.98857	0.00280286	0.0539209	4	71621728	71626107	+	protein_coding	Gstk1
ENSRNOG00000045997	90.1092	0.371026	0.1238	2.99698	0.00272667	0.0539209	3	110734104	110736162	+	protein_coding	Chst14
ENSRNOG00000037134	205.305	0.283281	0.094718	2.99078	0.00278264	0.0539209	3	117897737	117990289	-	protein_coding	Shc4
ENSRNOG00000020246	1447.73	0.425979	0.142154	2.9966	0.00273008	0.0539209	3	152857591	152863960	+	protein_coding	Myl9
ENSRNOG00000015614	6559.19	0.324826	0.108327	2.99857	0.00271251	0.0539209	3	155160480	155262941	+	protein_coding	Ppp1r16b
ENSRNOG00000012175	1335.86	0.390764	0.130768	2.98823	0.00280602	0.0539209	3	165245237	165360292	-	protein_coding	Nfatc2
ENSRNOG00000013078	1400.57	-0.217289	0.072692	-2.98918	0.00279729	0.0539209	5	60250545	60429708	+	protein_coding	Zcchc7
ENSRNOG00000018211	1977.77	0.141184	0.0470856	2.99846	0.00271351	0.0539209	5	135855432	135859643	-	protein_coding	Urod
ENSRNOG00000022694	1438.07	0.298042	0.099724	2.98867	0.00280196	0.0539209	5	169244777	169288309	+	protein_coding	Plekhg5
ENSRNOG00000023383	14319.9	-0.143324	0.047963	-2.98823	0.00280599	0.0539209	X	10400365	10413995	-	protein_coding	Ddx3x
ENSRNOG00000003076	1131.67	0.22429	0.0749065	2.99427	0.00275099	0.0539209	7	2554307	2588843	-	protein_coding	Rbms2
ENSRNOG00000004311	189.639	0.365909	0.122182	2.99479	0.0027463	0.0539209	7	71045542	71048383	-	protein_coding	Gpr182
ENSRNOG00000019958	2286.23	0.304687	0.101725	2.9952	0.00274261	0.0539209	9	17841409	17845921	+	protein_coding	Tmem151b
ENSRNOG00000017340	1179.35	-0.140697	0.0470015	-2.99347	0.00275828	0.0539209	9	66851939	66877972	-	protein_coding	Wdr12
ENSRNOG00000031364	16307	0.29763	0.099624	2.98753	0.00281242	0.0539209	10	57322330	57351353	+	protein_coding	Kif1c
ENSRNOG00000007596	3129.26	0.325327	0.108601	2.99562	0.00273887	0.0539209	10	70157620	70220582	-	protein_coding	Rffl
ENSRNOG00000060561	1934.82	-0.142006	0.0474976	-2.98976	0.00279199	0.0539209	10	74334974	74376270	-	protein_coding	Gdpd1
ENSRNOG00000050485	209.374	0.413073	0.137734	2.99906	0.00270817	0.0539209	17	4846788	4847940	+	protein_coding	Gas1
ENSRNOG00000039463	70.1717	0.396474	0.132337	2.99594	0.00273596	0.0539209	18	30808403	30810824	+	protein_coding	Pcdhga1
ENSRNOG00000013674	3222.63	0.300737	0.100523	2.99173	0.00277397	0.0539209	18	52215681	52366238	+	protein_coding	Megf10
ENSRNOG00000024567	914.707	0.276814	0.0926511	2.98771	0.0028108	0.0539209	12	13299858	13313358	+	protein_coding	LOC683674
ENSRNOG00000019326	3049.92	-0.199076	0.0666563	-2.9866	0.00282101	0.0540139	19	43971473	44078336	-	protein_coding	Cfdp1
ENSRNOG00000001214	8977.9	0.208998	0.0699948	2.9859	0.00282742	0.0540651	20	11393876	11415882	+	protein_coding	Pfkl
ENSRNOG00000004172	4554.58	0.24775	0.0829956	2.98509	0.00283491	0.0541366	10	82839152	82852660	-	protein_coding	Pdk2
ENSRNOG00000024278	2579.92	0.179403	0.0602696	2.97667	0.00291393	0.0542228	1	89099276	89109230	-	protein_coding	Rbm42
ENSRNOG00000019681	332.109	0.293097	0.098341	2.98042	0.00287857	0.0542228	1	100537899	100554488	-	protein_coding	Pold1
ENSRNOG00000020016	664.197	0.167483	0.0561498	2.98279	0.00285638	0.0542228	1	166991473	166997045	+	protein_coding	Lamtor1
ENSRNOG00000024712	954.79	0.326855	0.109655	2.98075	0.00287543	0.0542228	1	184299249	184407480	+	protein_coding	Insc
ENSRNOG00000018865	242.512	0.393491	0.132236	2.97566	0.00292358	0.0542228	2	61039052	61340697	+	protein_coding	Adamts12
ENSRNOG00000010827	3215.89	-0.175071	0.0587457	-2.98016	0.00288102	0.0542228	2	223262851	223322585	-	protein_coding	Ptbp2
ENSRNOG00000045821	562.761	0.180962	0.0607073	2.9809	0.002874	0.0542228	4	123467548	123510217	-	protein_coding	Slc41a3
ENSRNOG00000005007	3279.24	-0.258128	0.0865823	-2.9813	0.00287025	0.0542228	3	51532626	51643140	-	protein_coding	Scn3a
ENSRNOG00000012397	4705.01	-0.159099	0.053506	-2.97348	0.00294445	0.0542228	5	144878211	144996431	-	protein_coding	Zmym4
ENSRNOG00000009248	2913.87	-0.149612	0.050282	-2.97546	0.0029255	0.0542228	5	154218851	154223536	-	protein_coding	Pnrc2
ENSRNOG00000004259	1806.91	0.148975	0.0500693	2.97537	0.00292637	0.0542228	7	11191130	11195866	-	protein_coding	Dohh
ENSRNOG00000024955	2690.68	-0.154929	0.0520728	-2.97523	0.0029277	0.0542228	7	30291086	30344445	-	protein_coding	Scyl2
ENSRNOG00000033426	9153.19	0.160979	0.0541297	2.97396	0.00293986	0.0542228	8	22154066	22173804	-	protein_coding	Cdc37
ENSRNOG00000009271	9255.51	0.155379	0.0521072	2.98192	0.0028645	0.0542228	8	22648322	22739468	+	protein_coding	Smarca4
ENSRNOG00000053537	1136.29	-0.168968	0.0567332	-2.9783	0.00289856	0.0542228	8	53831525	53838620	+	lincRNA	AABR07070131.1
ENSRNOG00000003942	2084.62	-0.155762	0.052333	-2.97636	0.00291695	0.0542228	9	53004498	53009054	+	protein_coding	Asnsd1
ENSRNOG00000004280	1873.01	0.279783	0.0939591	2.97772	0.00290404	0.0542228	14	84174137	84189266	-	protein_coding	Tcn2
ENSRNOG00000051487	597.674	0.279196	0.0936971	2.97977	0.00288467	0.0542228	14	85438706	85484275	-	protein_coding	Kremen1
ENSRNOG00000005904	2118.74	-0.19377	0.0651421	-2.97458	0.00293395	0.0542228	10	92554080	92602082	-	protein_coding	Cdc27
ENSRNOG00000001033	968.365	-0.1413	0.0475145	-2.97384	0.00294102	0.0542228	15	58170966	58201970	+	protein_coding	Nufip1
ENSRNOG00000054879	474.236	0.426255	0.143041	2.97995	0.00288296	0.0542228	15	108908606	108912737	+	protein_coding	Zic2
ENSRNOG00000027938	2752.65	0.332451	0.111689	2.97658	0.00291484	0.0542228	17	55670330	55709740	-	protein_coding	Jcad
ENSRNOG00000010155	7636.21	-0.171433	0.0576498	-2.97369	0.00294242	0.0542228	16	54040720	54137660	-	protein_coding	Pcm1
ENSRNOG00000060979	6400.65	-0.206132	0.0692608	-2.97617	0.00291871	0.0542228	11	14144129	14160892	-	protein_coding	Hspa13
ENSRNOG00000002141	11723.6	-0.236401	0.0794212	-2.97655	0.00291513	0.0542228	11	60371683	60403196	+	protein_coding	Cd200
ENSRNOG00000050573	103.901	0.354122	0.118975	2.97645	0.00291609	0.0542228	12	2542611	2545740	-	protein_coding	Tgfbr3l
ENSRNOG00000000909	1782.51	-0.148486	0.0498558	-2.9783	0.00289848	0.0542228	12	6929977	6956984	-	protein_coding	Uspl1
ENSRNOG00000001004	14340.5	0.297672	0.0997605	2.98386	0.00284634	0.0542228	12	36871998	37033701	+	protein_coding	Ncor2
ENSRNOG00000039241	699.201	-0.19482	0.0655318	-2.9729	0.00294998	0.0542519	1	182085898	182140570	-	protein_coding	Ythdc2
ENSRNOG00000019638	3215.38	0.151384	0.0509277	2.97253	0.00295353	0.0542519	2	187842884	187863516	-	protein_coding	Lmna
ENSRNOG00000021104	165.114	0.425551	0.143206	2.97159	0.00296261	0.0542776	1	101900732	101903910	-	protein_coding	Emp3
ENSRNOG00000026162	76.2956	-0.37979	0.127823	-2.97122	0.0029662	0.0542776	2	124045545	124047044	-	protein_coding	Cetn4
ENSRNOG00000000396	2193.3	-0.175002	0.0588895	-2.9717	0.00296156	0.0542776	20	32239747	32269145	-	protein_coding	Ddx50
ENSRNOG00000027919	989.953	-0.163695	0.055103	-2.97071	0.00297111	0.0542987	1	72956025	72984350	+	protein_coding	Rdh13
ENSRNOG00000042041	718.474	0.381034	0.128322	2.96937	0.00298413	0.0543306	14	84231638	84247369	+	protein_coding	Gal3st1
ENSRNOG00000006285	2678.17	-0.0996046	0.0335426	-2.96949	0.00298291	0.0543306	10	93415398	93507277	+	protein_coding	Tlk2
ENSRNOG00000000641	142.762	0.267018	0.0899076	2.96992	0.00297875	0.0543306	20	22728207	22746474	+	protein_coding	Nrbf2
ENSRNOG00000017976	1773.39	0.238098	0.0802035	2.96867	0.00299088	0.0543851	1	164623598	164671577	-	protein_coding	Slco2b1
ENSRNOG00000007326	22134.4	-0.232581	0.0783706	-2.96771	0.00300025	0.05442	6	8318978	8346197	-	protein_coding	Prepl
ENSRNOG00000012406	8387.07	0.287124	0.0967496	2.9677	0.00300033	0.05442	8	115155469	115165706	+	protein_coding	Pcbp4
ENSRNOG00000019005	1326.11	0.295745	0.0999144	2.95998	0.00307655	0.0544526	1	143036217	143159433	+	protein_coding	Pde8a
ENSRNOG00000013798	3660.71	-0.264535	0.0891891	-2.966	0.00301696	0.0544526	2	226688843	226779440	-	protein_coding	Fnbp1l
ENSRNOG00000010852	1501.59	-0.165185	0.0556985	-2.9657	0.00301994	0.0544526	4	62703778	62773923	+	protein_coding	Nup205
ENSRNOG00000007814	2671.58	-0.1788	0.0603611	-2.96217	0.00305479	0.0544526	4	99503175	99546905	-	protein_coding	Kdm3a
ENSRNOG00000028526	389.445	0.287492	0.0971364	2.95968	0.0030796	0.0544526	4	168363189	168382837	-	protein_coding	Mansc1
ENSRNOG00000055564	717.655	0.263488	0.088961	2.96184	0.00305809	0.0544526	3	82854776	82856171	-	protein_coding	RGD1564664
ENSRNOG00000016731	1015.71	0.415118	0.140051	2.96405	0.00303619	0.0544526	5	59016621	59025631	-	protein_coding	Tpm2
ENSRNOG00000061102	2852.58	-0.192646	0.0649652	-2.96537	0.00302316	0.0544526	X	77281209	77295426	-	protein_coding	Taf9b
ENSRNOG00000042886	1510.66	0.137398	0.0463217	2.96617	0.00301533	0.0544526	7	18682070	18683440	-	protein_coding	Rps28
ENSRNOG00000004035	707.892	-0.221026	0.0746021	-2.96273	0.00304927	0.0544526	7	54756042	54767471	+	protein_coding	Krr1
ENSRNOG00000004681	2293.38	-0.141203	0.0476802	-2.96146	0.00306187	0.0544526	7	83348693	83357492	+	protein_coding	Eny2
ENSRNOG00000016412	7014.78	-0.30244	0.102173	-2.96009	0.00307549	0.0544526	8	49676539	49703419	+	protein_coding	Fxyd6
ENSRNOG00000015896	221.483	0.329924	0.111323	2.96366	0.00304004	0.0544526	8	71167304	71200536	+	protein_coding	Rbpms2
ENSRNOG00000009729	3338.18	-0.119978	0.0404942	-2.96286	0.00304799	0.0544526	8	122197026	122240357	+	protein_coding	Ubp1
ENSRNOG00000017781	8009.75	-0.170479	0.0575635	-2.96157	0.00306071	0.0544526	10	88498237	88533829	-	protein_coding	Dnajc7
ENSRNOG00000021735	348.3	0.196837	0.0665069	2.95964	0.00307994	0.0544526	17	69835329	69862110	-	protein_coding	Akr1c15
ENSRNOG00000013228	1176.09	0.231945	0.078289	2.96268	0.00304976	0.0544526	16	36125903	36161089	-	protein_coding	Scrg1
ENSRNOG00000002215	1750.05	0.379736	0.128252	2.96086	0.00306777	0.0544526	11	69013049	69223158	-	protein_coding	Mylk
ENSRNOG00000022691	500.414	0.374145	0.126259	2.96332	0.00304337	0.0544526	18	73564246	73625137	+	protein_coding	St8sia5
ENSRNOG00000051592	642.272	-0.168099	0.0567259	-2.96336	0.00304302	0.0544526	20	26833356	26852199	-	protein_coding	AABR07044925.1
ENSRNOG00000001247	4358.56	-0.153184	0.05176	-2.95952	0.00308123	0.0544526	12	38345455	38452652	+	protein_coding	Clip1
ENSRNOG00000017692	5052.16	0.209251	0.0707515	2.95755	0.00310091	0.0545075	1	80439717	80471527	-	protein_coding	Ppp1r37
ENSRNOG00000012716	5775.15	-0.176602	0.0596906	-2.95862	0.00309023	0.0545075	1	134757933	134871167	-	protein_coding	Chd2
ENSRNOG00000047300	64.2235	0.355001	0.120041	2.95733	0.00310313	0.0545075	6	129399467	129429676	+	protein_coding	Bdkrb2
ENSRNOG00000055530	6086.28	0.342512	0.115778	2.95834	0.00309298	0.0545075	7	130042946	130053032	+	protein_coding	Panx2
ENSRNOG00000011592	2261.52	0.244919	0.0828178	2.95733	0.00310319	0.0545075	15	33108670	33114829	+	protein_coding	Lrp10
ENSRNOG00000036665	116.329	0.232252	0.0785448	2.95693	0.00310715	0.0545108	10	110438143	110438704	+	protein_coding	AC110474.1
ENSRNOG00000020488	2011.73	-0.154119	0.0521281	-2.95654	0.00311112	0.0545144	10	15538871	15568638	+	protein_coding	Luc7l
ENSRNOG00000021053	627.048	0.299424	0.101418	2.95237	0.00315346	0.0546609	1	89383518	89399041	-	protein_coding	Lsr
ENSRNOG00000018109	3225.18	0.229855	0.0777981	2.95451	0.0031317	0.0546609	5	153568744	153625869	-	protein_coding	Clic4
ENSRNOG00000015177	4307.8	0.2228	0.0753916	2.95523	0.00312432	0.0546609	7	120951559	120967490	-	protein_coding	Sun2
ENSRNOG00000010643	1528.9	0.367189	0.124371	2.95236	0.00315352	0.0546609	8	22791994	22821397	-	protein_coding	Kank2
ENSRNOG00000055383	58.9881	-0.341874	0.115723	-2.95425	0.00313431	0.0546609	9	61738470	61739134	+	protein_coding	AABR07067762.1
ENSRNOG00000050424	1775.01	0.136338	0.0461666	2.95317	0.00314527	0.0546609	10	15431637	15465413	-	protein_coding	Nme4
ENSRNOG00000016225	953.561	0.221126	0.0748901	2.95268	0.0031503	0.0546609	17	15749977	15800401	+	protein_coding	Fgd3
ENSRNOG00000003747	4012.51	0.147059	0.0497997	2.95301	0.00314696	0.0546609	19	26133026	26141111	-	protein_coding	Get3
ENSRNOG00000000433	8239.33	0.323304	0.109471	2.95334	0.00314356	0.0546609	20	4392625	4396250	+	protein_coding	Prrt1
ENSRNOG00000010146	18699.7	-0.171962	0.0583463	-2.94727	0.00320597	0.0547549	1	122981754	122983351	+	protein_coding	Ndn
ENSRNOG00000027408	1795.22	-0.245301	0.083236	-2.94705	0.00320818	0.0547549	2	178354889	178366685	+	protein_coding	Ppid
ENSRNOG00000020438	3299.81	-0.205501	0.0696713	-2.94959	0.00318201	0.0547549	2	211706227	211715311	-	protein_coding	Prpf38b
ENSRNOG00000006335	6675.73	-0.135942	0.0461053	-2.94851	0.00319305	0.0547549	5	107323257	107327442	+	protein_coding	Klhl9
ENSRNOG00000032720	60.4693	0.422248	0.143247	2.9477	0.00320145	0.0547549	6	88231610	88232252	-	protein_coding	Rpl10l
ENSRNOG00000004169	2383.47	0.187723	0.0636356	2.94997	0.00317808	0.0547549	7	11201689	11213613	+	protein_coding	Fzr1
ENSRNOG00000048834	135.35	0.383303	0.130028	2.94785	0.00319987	0.0547549	9	10773900	10781109	+	protein_coding	Plin3
ENSRNOG00000022229	783.329	-0.18611	0.0631065	-2.94913	0.00318667	0.0547549	14	17247361	17274623	+	protein_coding	Sdad1
ENSRNOG00000026647	399.33	0.412558	0.139932	2.94828	0.00319551	0.0547549	10	57060006	57064600	-	protein_coding	Cxcl16
ENSRNOG00000049642	116.267	0.39976	0.135563	2.9489	0.00318912	0.0547549	10	104451221	104457001	+	protein_coding	Smim5
ENSRNOG00000000520	4839.45	-0.150964	0.0512046	-2.94825	0.00319578	0.0547549	20	6288266	6298213	+	protein_coding	Srsf3
ENSRNOG00000001142	889.238	0.203545	0.0689772	2.9509	0.00316849	0.0547549	12	46316235	46326790	+	protein_coding	Prkab1
ENSRNOG00000001204	4073.65	0.210802	0.0714747	2.94933	0.00318466	0.0547549	12	47558589	47588335	-	protein_coding	Ankrd13a
ENSRNOG00000007283	4763.3	-0.162338	0.0550971	-2.9464	0.00321496	0.0548059	14	115314889	115352562	-	protein_coding	Erlec1
ENSRNOG00000015857	6396.46	0.209071	0.0710149	2.94405	0.00323949	0.0549005	3	161298961	161304625	+	protein_coding	Ctsa
ENSRNOG00000001700	4519.86	0.370338	0.125787	2.94417	0.00323821	0.0549005	5	79234949	79317206	-	protein_coding	Whrn
ENSRNOG00000019810	536.222	0.419586	0.142495	2.94456	0.00323411	0.0549005	9	82556572	82564294	+	protein_coding	Des
ENSRNOG00000017730	9854.54	-0.15281	0.0518948	-2.94462	0.00323351	0.0549005	9	93080614	93155027	+	protein_coding	Psmd1
ENSRNOG00000001877	2620.24	0.213063	0.0723507	2.94486	0.00323096	0.0549005	11	87553867	87628502	-	protein_coding	Med15
ENSRNOG00000047783	489.976	-0.299077	0.101662	-2.94188	0.00326226	0.0549927	1	20331975	20412381	+	protein_coding	Tmem200a
ENSRNOG00000016829	340.439	0.348331	0.118402	2.94193	0.00326171	0.0549927	1	72524568	72545329	+	protein_coding	Isoc2b
ENSRNOG00000008815	511.207	0.189445	0.0644859	2.93777	0.0033058	0.0549927	1	80028927	80045341	+	protein_coding	Fbxo46
ENSRNOG00000056946	10751.5	0.213391	0.0726204	2.93845	0.00329859	0.0549927	1	100997744	101008266	-	protein_coding	Scaf1
ENSRNOG00000047427	997.708	-0.150235	0.0511026	-2.93988	0.00328338	0.0549927	3	112663382	112676556	-	protein_coding	Cdan1
ENSRNOG00000005811	70.5674	0.337656	0.11474	2.9428	0.00325261	0.0549927	6	34553366	34555306	-	pseudogene	LOC688655
ENSRNOG00000022845	1056.5	-0.233018	0.0792757	-2.93934	0.00328915	0.0549927	8	107495365	107548269	+	protein_coding	Cep70
ENSRNOG00000018232	2201.87	0.179402	0.0610605	2.9381	0.00330234	0.0549927	9	16737641	16747225	+	protein_coding	Srf
ENSRNOG00000020038	5909.92	0.18114	0.0616221	2.93953	0.00328712	0.0549927	9	82669203	82673898	-	protein_coding	Chpf
ENSRNOG00000003310	2340.33	0.346963	0.118097	2.93796	0.00330382	0.0549927	13	99220509	99253316	+	protein_coding	Tmem63a
ENSRNOG00000048838	190.133	0.291894	0.0992911	2.93978	0.00328444	0.0549927	10	90781401	90912287	-	protein_coding	Gjc1
ENSRNOG00000024578	4332.41	0.326579	0.111044	2.94099	0.00327167	0.0549927	10	103206013	103248862	+	protein_coding	Ttyh2
ENSRNOG00000012791	212.672	0.284234	0.0967336	2.93831	0.00330004	0.0549927	15	33208215	33218456	-	protein_coding	Ajuba
ENSRNOG00000053518	3238.18	-0.201678	0.0686321	-2.93854	0.00329759	0.0549927	17	45188247	45207065	+	protein_coding	Zscan26
ENSRNOG00000001795	2198.95	0.231354	0.0787497	2.93784	0.00330508	0.0549927	11	70056499	70172372	-	processed_transcript	Itgb5
ENSRNOG00000043077	510.521	0.28024	0.0953501	2.93906	0.00329204	0.0549927	19	55094584	55150686	+	protein_coding	Zfpm1
ENSRNOG00000000185	757.56	0.234658	0.07992	2.93616	0.00332298	0.0551737	7	119626636	119631425	+	protein_coding	Mpst
ENSRNOG00000012622	2720.07	0.227575	0.0775108	2.93604	0.00332431	0.0551737	19	10079764	10101451	-	protein_coding	Mmp15
ENSRNOG00000033609	402.217	0.383088	0.130642	2.93234	0.00336417	0.0552951	1	33910911	33916741	+	protein_coding	Irx1
ENSRNOG00000016565	242.537	0.335783	0.114478	2.93317	0.00335526	0.0552951	1	72376385	72377434	-	protein_coding	Zfp524
ENSRNOG00000020832	74.3628	0.388828	0.132639	2.93146	0.00337369	0.0552951	2	195603598	195604624	+	protein_coding	C2cd4d
ENSRNOG00000048870	1275.05	0.192433	0.0655986	2.93348	0.0033518	0.0552951	3	11607224	11619593	+	protein_coding	St6galnac4
ENSRNOG00000017443	3898.58	-0.103549	0.0353109	-2.9325	0.00336247	0.0552951	3	121358002	121393443	+	protein_coding	Tmem87b
ENSRNOG00000002516	2704.04	0.139257	0.0475029	2.93154	0.00337288	0.0552951	6	18821814	18839409	+	protein_coding	Mtm1
ENSRNOG00000011026	2890.54	0.238495	0.0812958	2.93367	0.00334977	0.0552951	6	110901939	110904288	-	protein_coding	Irf2bpl
ENSRNOG00000007649	5216.91	0.319895	0.109119	2.93163	0.00337192	0.0552951	8	22458898	22540524	+	protein_coding	Dnm2
ENSRNOG00000011560	8409.14	-0.139434	0.0475595	-2.93178	0.00337025	0.0552951	15	46693382	46719252	-	protein_coding	Mtmr9
ENSRNOG00000024019	1075.01	0.321087	0.109472	2.93305	0.00335653	0.0552951	20	19732893	19825150	-	protein_coding	Ccdc6
ENSRNOG00000000368	3163.37	-0.233793	0.079753	-2.93146	0.0033737	0.0552951	20	53789759	54517709	-	protein_coding	Grik2
ENSRNOG00000017628	2410.74	0.409235	0.139668	2.93006	0.00338901	0.0553626	8	50222895	50231357	-	protein_coding	Tagln
ENSRNOG00000033496	4967.96	0.256045	0.0873866	2.93003	0.00338931	0.0553626	8	70603248	70624925	+	protein_coding	Igdcc4
ENSRNOG00000015335	2497.78	0.161562	0.0551394	2.93006	0.00338893	0.0553626	19	55917735	55919996	+	protein_coding	Rpl13
ENSRNOG00000018928	244.212	-0.309123	0.105534	-2.92914	0.00339903	0.0554587	1	84721409	84732242	-	protein_coding	AABR07002774.1
ENSRNOG00000007567	118.381	0.358374	0.122384	2.92828	0.00340848	0.0554617	3	148108538	148116991	+	protein_coding	Rem1
ENSRNOG00000008331	2442.39	-0.144126	0.0492221	-2.92807	0.00341073	0.0554617	7	26311093	26361221	-	protein_coding	Washc4
ENSRNOG00000056559	286.279	0.179026	0.0611298	2.92862	0.00340469	0.0554617	11	83412722	83417981	+	lincRNA	AABR07034669.1
ENSRNOG00000019935	2279.57	0.260272	0.0889467	2.92615	0.00343184	0.0554943	1	199655659	199662427	+	protein_coding	Armc5
ENSRNOG00000010523	2088.37	-0.129979	0.0444127	-2.92662	0.00342672	0.0554943	3	140106765	140125220	+	protein_coding	Naa20
ENSRNOG00000007801	8018.28	0.201289	0.0688128	2.92517	0.00344271	0.0554943	7	70697049	70805221	+	protein_coding	R3hdm2
ENSRNOG00000057988	28532.2	0.13542	0.0462819	2.92597	0.00343379	0.0554943	7	139685572	139722132	+	protein_coding	Pfkm
ENSRNOG00000042029	1195.84	0.31762	0.108579	2.92525	0.0034418	0.0554943	15	33578380	33589522	-	protein_coding	Efs
ENSRNOG00000017904	1984.54	-0.181736	0.0620838	-2.92726	0.00341959	0.0554943	17	24015981	24020261	+	protein_coding	Nol7
ENSRNOG00000000988	1998.04	0.181801	0.0621521	2.9251	0.00344344	0.0554943	12	2158388	2170504	-	protein_coding	Xab2
ENSRNOG00000000891	393.737	-0.24874	0.0850236	-2.92554	0.00343856	0.0554943	12	4737816	4741997	+	protein_coding	NA
ENSRNOG00000019831	2943.46	0.190732	0.0652671	2.92233	0.0034742	0.0555376	1	85324042	85362241	+	protein_coding	Samd4b
ENSRNOG00000013917	1689.77	-0.227517	0.0778209	-2.92359	0.00346016	0.0555376	2	149533150	149564113	-	protein_coding	Igsf10
ENSRNOG00000012826	1248.39	0.275776	0.0944095	2.92106	0.00348839	0.0555376	4	64869025	64981384	-	protein_coding	Creb3l2
ENSRNOG00000010607	5181.1	0.364859	0.124827	2.92292	0.00346771	0.0555376	3	2462465	2463790	+	protein_coding	Rnf208
ENSRNOG00000016870	1901.61	0.127966	0.0437901	2.92226	0.00347504	0.0555376	3	161343882	161356815	+	protein_coding	Pcif1
ENSRNOG00000027360	2302.82	-0.26115	0.0893898	-2.92148	0.00348377	0.0555376	6	2880517	2886465	-	protein_coding	Srsf7
ENSRNOG00000009459	2245.2	0.17546	0.0600041	2.92414	0.00345407	0.0555376	6	27095140	27107030	-	protein_coding	Slc35f6
ENSRNOG00000008831	8747.6	0.366143	0.125329	2.92146	0.003484	0.0555376	7	12851738	12874215	-	protein_coding	Hcn2
ENSRNOG00000019316	1728.35	0.223987	0.0766784	2.92113	0.0034877	0.0555376	9	96210749	96288903	+	protein_coding	Sh3bp4
ENSRNOG00000050152	173.918	-0.322091	0.110261	-2.92116	0.00348729	0.0555376	18	54243948	54496585	+	protein_coding	Chsy3
ENSRNOG00000060013	84.8135	0.331518	0.11338	2.92395	0.0034562	0.0555376	19	31615785	31615965	-	misc_RNA	Gm27820
ENSRNOG00000010763	894.755	0.362168	0.124058	2.91935	0.00350762	0.0556086	1	157920785	157922274	+	protein_coding	Fam181b
ENSRNOG00000012095	6282.82	-0.25955	0.0889008	-2.91954	0.00350547	0.0556086	2	96595087	96668222	-	protein_coding	Pkia
ENSRNOG00000011751	55906.2	0.208678	0.0714967	2.91871	0.00351479	0.0556086	5	144769451	144779212	-	protein_coding	Ncdn
ENSRNOG00000058681	630.286	-0.223824	0.0766884	-2.91861	0.00351593	0.0556086	9	44351950	44456554	-	protein_coding	Tsga10
ENSRNOG00000002643	1914.77	-0.15588	0.0533804	-2.92017	0.00349835	0.0556086	14	44479613	44502845	+	protein_coding	Ugdh
ENSRNOG00000018167	79.4586	0.416568	0.142703	2.91912	0.00351021	0.0556086	16	19984300	19988004	-	protein_coding	Tmem221
ENSRNOG00000009935	5731.75	-0.163633	0.0560908	-2.91728	0.00353101	0.0557861	14	108007723	108049660	+	protein_coding	Xpo1
ENSRNOG00000058359	14543.3	0.193776	0.0664439	2.91638	0.00354114	0.0558851	16	20645956	20652889	-	protein_coding	Fkbp8
ENSRNOG00000001086	925.872	0.235312	0.0806999	2.91589	0.00354678	0.0559131	12	37984789	38023368	+	protein_coding	Vps37b
ENSRNOG00000002874	406.904	-0.248152	0.0851321	-2.9149	0.00355799	0.0560286	6	107156262	107164033	+	protein_coding	AABR07065078.1
ENSRNOG00000008639	6023.39	0.260385	0.0893467	2.91432	0.0035646	0.0560716	7	75409580	75422268	-	protein_coding	Pabpc1
ENSRNOG00000011953	4767.34	-0.170931	0.0586718	-2.91334	0.0035758	0.0561867	15	28575479	28611946	-	protein_coding	Supt16h
ENSRNOG00000003606	290.499	0.350004	0.120158	2.91286	0.00358137	0.0562132	14	21163839	21164295	+	processed_pseudogene	AABR07014550.1
ENSRNOG00000029401	99.6843	0.316924	0.108895	2.91035	0.00361025	0.0564691	4	115215059	115239723	-	protein_coding	Actg2
ENSRNOG00000020901	4192.18	0.360492	0.12386	2.91047	0.00360884	0.0564691	8	22268656	22270647	-	protein_coding	S1pr5
ENSRNOG00000022804	2480.93	0.228617	0.0785602	2.91009	0.0036133	0.0564691	9	15068398	15125318	+	protein_coding	Foxp4
ENSRNOG00000001061	1064.77	0.212874	0.0731412	2.91046	0.003609	0.0564691	12	37544917	37556453	+	protein_coding	Rilpl2
ENSRNOG00000016878	1396.82	0.213065	0.0732537	2.90859	0.00363057	0.0564812	2	219896764	220101791	-	protein_coding	Plppr5
ENSRNOG00000053339	508.801	0.245579	0.0844366	2.90844	0.00363232	0.0564812	4	180425803	180505916	-	protein_coding	AABR07062512.1
ENSRNOG00000004220	1274.07	-0.134725	0.046307	-2.90939	0.00362139	0.0564812	7	83564562	83582508	+	protein_coding	Ebag9
ENSRNOG00000017193	5176.38	0.30522	0.104916	2.90917	0.00362386	0.0564812	8	61274016	61290240	-	protein_coding	Lingo1
ENSRNOG00000019382	3463.75	0.268177	0.0922205	2.908	0.00363752	0.0564812	8	130401469	130406991	+	protein_coding	Zbtb47
ENSRNOG00000028717	2765.34	0.179869	0.0618519	2.90805	0.00363686	0.0564812	19	24701048	24705405	+	protein_coding	Ndufb7
ENSRNOG00000026319	9271.58	-0.24553	0.0844948	-2.90586	0.00366241	0.0565639	4	27195345	27331582	-	protein_coding	Akap9
ENSRNOG00000003689	6363.99	-0.1255	0.0431869	-2.90597	0.00366121	0.0565639	X	71324364	71342225	+	protein_coding	Nono
ENSRNOG00000008378	843.796	0.264187	0.0908985	2.90639	0.00365624	0.0565639	7	18497806	18500417	+	protein_coding	Zfp414
ENSRNOG00000047053	1539.86	-0.146107	0.0502761	-2.90609	0.00365979	0.0565639	8	28045092	28054040	+	protein_coding	Thyn1
ENSRNOG00000010877	1321.71	-0.116406	0.0400533	-2.90626	0.00365773	0.0565639	8	55202724	55265478	+	protein_coding	Alg9
ENSRNOG00000014791	110648	-0.208641	0.0718085	-2.90552	0.00366645	0.0565659	1	70222963	70237443	+	protein_coding	Peg3
ENSRNOG00000019740	3281.35	-0.197521	0.0680853	-2.90108	0.00371876	0.0566126	1	143702852	143751789	-	protein_coding	Hdgfl3
ENSRNOG00000013596	563.613	-0.175884	0.060636	-2.90066	0.0037238	0.0566126	2	38120591	38144327	+	protein_coding	Dimt1
ENSRNOG00000034071	2411.43	0.204794	0.07053	2.90364	0.00368854	0.0566126	4	67059938	67060974	+	protein_coding	Chmp4bl1
ENSRNOG00000049269	44.6785	0.365977	0.125987	2.90488	0.00367389	0.0566126	4	149800311	149802033	-	pseudogene	RGD1563294
ENSRNOG00000050946	682.664	0.249313	0.0859439	2.90088	0.00372119	0.0566126	3	147476579	147487170	-	protein_coding	Fam110a
ENSRNOG00000019118	2713.23	0.410784	0.141481	2.90346	0.00369068	0.0566126	3	162084314	162147393	-	protein_coding	Slc13a3
ENSRNOG00000009760	6513.87	0.183781	0.063332	2.90187	0.00370944	0.0566126	7	12708014	12793711	-	protein_coding	Palm
ENSRNOG00000014182	2472.55	0.348968	0.120223	2.90266	0.00370002	0.0566126	9	81194118	81400987	-	protein_coding	Tns1
ENSRNOG00000033152	188.468	0.217783	0.0749904	2.90414	0.00368259	0.0566126	10	104521699	104522241	-	protein_coding	Rps18l1
ENSRNOG00000001652	328.213	0.320193	0.110266	2.90382	0.00368642	0.0566126	11	35646115	35749594	-	protein_coding	Erg
ENSRNOG00000001827	1041.77	0.254983	0.0879066	2.90062	0.00372431	0.0566126	11	80736575	80803382	+	protein_coding	Masp1
ENSRNOG00000049302	4685.61	-0.162511	0.055991	-2.90245	0.00370261	0.0566126	19	17366827	17494585	-	protein_coding	Chd9
ENSRNOG00000000503	1667.94	0.302498	0.104282	2.90075	0.00372265	0.0566126	20	7818288	7885333	+	protein_coding	Ppard
ENSRNOG00000059458	1062.11	0.162873	0.0561258	2.90192	0.00370878	0.0566126	20	8235606	8276394	+	protein_coding	Tbc1d22b
ENSRNOG00000019394	748.135	0.231203	0.0797241	2.90004	0.0037312	0.0566578	16	20432898	20435974	+	protein_coding	Mpv17l2
ENSRNOG00000018356	4081.3	0.150326	0.0518698	2.89813	0.00375391	0.0567429	1	170441638	170464341	-	protein_coding	Trim3
ENSRNOG00000019356	1107.65	0.260555	0.0899085	2.89801	0.00375543	0.0567429	1	219850036	219853329	-	protein_coding	Lrfn4
ENSRNOG00000002592	861.4	-0.25441	0.0877903	-2.89792	0.00375643	0.0567429	X	82641686	82743753	-	protein_coding	Rps6ka6
ENSRNOG00000016512	708.802	0.33687	0.116218	2.8986	0.00374828	0.0567429	8	116354072	116361343	-	protein_coding	Sema3b
ENSRNOG00000019403	521.537	0.272962	0.0941862	2.89812	0.00375413	0.0567429	18	57053946	57114545	-	protein_coding	Afap1l1
ENSRNOG00000010370	2036.36	0.155904	0.0538103	2.89729	0.00376404	0.0567986	10	40255775	40296470	-	protein_coding	Tnip1
ENSRNOG00000012164	7276.57	0.261938	0.0904211	2.89687	0.00376906	0.056815	8	22947151	22959554	+	protein_coding	Plppr2
ENSRNOG00000020607	2627.1	0.239786	0.0828345	2.89476	0.00379453	0.0569336	1	82423276	82452281	-	protein_coding	Bckdha
ENSRNOG00000021139	2117.52	0.240163	0.0829694	2.8946	0.00379647	0.0569336	1	222168729	222178725	-	protein_coding	Esrra
ENSRNOG00000006369	12358.2	-0.135907	0.0469451	-2.89502	0.00379136	0.0569336	5	63187467	63192025	-	protein_coding	Alg2
ENSRNOG00000047194	929.413	-0.17234	0.0595251	-2.89526	0.00378849	0.0569336	7	1122566	1188209	-	protein_coding	Arl13b
ENSRNOG00000017210	7478.59	0.210845	0.0728411	2.89458	0.00379662	0.0569336	17	31236014	31403685	+	protein_coding	Slc22a23
ENSRNOG00000016828	4541.88	0.305188	0.105461	2.89384	0.00380561	0.0570092	15	33600101	33602834	+	protein_coding	Cmtm5
ENSRNOG00000016289	472.22	0.280108	0.0968164	2.89319	0.00381355	0.0570502	2	247403919	247446882	-	protein_coding	Bmpr1b
ENSRNOG00000009035	665.429	0.153083	0.0529259	2.8924	0.00382306	0.0570502	4	78735278	78744102	+	protein_coding	Malsu1
ENSRNOG00000049714	193.319	0.404256	0.139761	2.89249	0.00382207	0.0570502	5	154552194	154594785	+	protein_coding	Asap3
ENSRNOG00000026900	2085.43	-0.115822	0.0400447	-2.89232	0.00382413	0.0570502	11	88147376	88169968	+	protein_coding	Ppil2
ENSRNOG00000022368	1318.84	0.186576	0.0645243	2.89156	0.00383335	0.0571287	16	20873641	20881439	+	protein_coding	Ddx49
ENSRNOG00000002387	2416.51	-0.173941	0.060166	-2.89101	0.00384003	0.0571694	X	107370430	107372338	+	protein_coding	Tceal1
ENSRNOG00000021437	497.03	0.409188	0.141651	2.8887	0.00386841	0.0574145	5	155812104	155885829	+	protein_coding	AABR07073181.1
ENSRNOG00000039323	356.483	-0.375436	0.129948	-2.88914	0.00386301	0.0574145	X	16442898	16537888	-	protein_coding	Dgkk
ENSRNOG00000057228	303.026	0.313754	0.108612	2.88877	0.00386756	0.0574145	10	61403129	61421990	+	protein_coding	Ccdc92b
ENSRNOG00000036688	17892.6	0.195463	0.0676813	2.88799	0.00387715	0.0574852	10	109754003	109757550	-	protein_coding	Arhgdia
ENSRNOG00000029571	1961.94	-0.125329	0.0434081	-2.88723	0.00388648	0.0575645	7	2780929	2786949	-	protein_coding	Coq10a
ENSRNOG00000059492	730.944	-0.21451	0.0743996	-2.88321	0.00393646	0.0575668	1	60884760	60894948	+	protein_coding	LOC100365363
ENSRNOG00000020871	2399.5	0.173548	0.0602149	2.88215	0.00394975	0.0575668	1	84118045	84150084	-	protein_coding	Ltbp4
ENSRNOG00000047098	62.243	0.389053	0.134956	2.88282	0.00394138	0.0575668	1	168945448	168965566	+	protein_coding	Hbb-bs
ENSRNOG00000009163	494.071	-0.280492	0.0973053	-2.8826	0.0039441	0.0575668	4	27730050	27755103	-	protein_coding	Fam133b
ENSRNOG00000007830	360.078	-0.354488	0.122855	-2.88541	0.0039091	0.0575668	4	168752132	168755023	+	protein_coding	Apold1
ENSRNOG00000012172	290.648	0.372733	0.129325	2.88215	0.00394977	0.0575668	3	79918968	79938301	+	protein_coding	Spi1
ENSRNOG00000021255	2064.2	0.262146	0.0908839	2.8844	0.00392156	0.0575668	3	124068864	124102240	+	protein_coding	Smox
ENSRNOG00000060597	2648.03	-0.144358	0.0500934	-2.88179	0.00395427	0.0575668	5	153269525	153277563	+	protein_coding	Syf2
ENSRNOG00000008052	13408	0.226002	0.0784278	2.88166	0.00395592	0.0575668	5	159512284	159531637	+	protein_coding	Atp13a2
ENSRNOG00000060793	5735.09	-0.129396	0.0448586	-2.88454	0.00391988	0.0575668	X	63268036	63292092	-	protein_coding	Eif2s3
ENSRNOG00000013532	259.805	0.227867	0.0790802	2.88146	0.00395832	0.0575668	14	86044968	86047162	-	protein_coding	Pgam2
ENSRNOG00000025545	1016.8	-0.176666	0.0612539	-2.88415	0.00392469	0.0575668	10	5300383	5334262	+	protein_coding	Tvp23a
ENSRNOG00000005828	22606.7	-0.129905	0.0450827	-2.88148	0.00395814	0.0575668	10	37594577	37609498	+	protein_coding	Skp1
ENSRNOG00000011373	266.333	0.299424	0.10386	2.88296	0.00393962	0.0575668	15	52234562	52238471	+	protein_coding	Reep4
ENSRNOG00000010813	1305.24	0.207837	0.0721007	2.8826	0.00394413	0.0575668	16	17538854	17595960	+	protein_coding	Tspan14
ENSRNOG00000048273	16515.3	0.303878	0.105403	2.88302	0.00393879	0.0575668	11	72705128	72726301	+	protein_coding	Apod
ENSRNOG00000018268	1162.65	0.311791	0.108032	2.88609	0.0039006	0.0575668	19	31524670	31614246	+	protein_coding	Hhip
ENSRNOG00000021611	10570.9	0.149167	0.0516805	2.88634	0.00389749	0.0575668	12	25173004	25237009	+	protein_coding	Clip2
ENSRNOG00000013011	3785.85	-0.175781	0.0610178	-2.88082	0.00396639	0.0576262	2	257394817	257425242	-	protein_coding	Dnajb4
ENSRNOG00000010975	6811.64	-0.133403	0.0463305	-2.87937	0.00398469	0.057753	3	164937197	164964702	-	protein_coding	Adnp
ENSRNOG00000009049	12130.8	-0.178775	0.0620991	-2.87886	0.0039911	0.057753	X	1687810	1704033	-	protein_coding	Usp11
ENSRNOG00000014744	15319.5	0.291246	0.101166	2.8789	0.00399063	0.057753	6	137824212	137887418	+	protein_coding	Pacs2
ENSRNOG00000009738	97.5347	-0.267522	0.0929042	-2.87955	0.0039824	0.057753	16	6434467	6478396	+	protein_coding	LOC108348453
ENSRNOG00000019127	514.982	-0.204661	0.0711049	-2.87829	0.00399836	0.057777	1	66231762	66254989	-	protein_coding	Zfp606
ENSRNOG00000005310	6968.69	-0.150048	0.0521583	-2.87679	0.00401747	0.057777	4	77211691	77280250	+	protein_coding	Cul1
ENSRNOG00000009236	12578.8	-0.133381	0.0463621	-2.87694	0.00401552	0.057777	4	155709612	155724790	+	protein_coding	Necap1
ENSRNOG00000005695	1189.48	0.39985	0.13901	2.87641	0.00402229	0.057777	4	170856750	170860225	-	protein_coding	Mgp
ENSRNOG00000018229	4086.21	0.285299	0.0991923	2.87622	0.00402473	0.057777	5	167672144	167696348	-	protein_coding	Slc45a1
ENSRNOG00000008607	2204.03	-0.221395	0.0769444	-2.87733	0.00401055	0.057777	8	103246557	103298927	-	protein_coding	U2surp
ENSRNOG00000002595	2184.26	-0.268951	0.0934793	-2.87711	0.00401331	0.057777	13	39434216	39643361	-	protein_coding	Dpp10
ENSRNOG00000036696	5854.47	0.189604	0.0658793	2.87805	0.00400145	0.057777	10	109638766	109657456	+	protein_coding	Hgs
ENSRNOG00000023140	79.2817	0.335279	0.116683	2.87342	0.00406057	0.0578312	1	48039908	48058400	+	protein_coding	Pnldc1
ENSRNOG00000017699	68.2828	0.402038	0.140106	2.86954	0.0041107	0.0578312	1	79631667	79657941	+	protein_coding	Mill1
ENSRNOG00000020495	3381.15	0.326601	0.113815	2.86958	0.00411014	0.0578312	1	87927140	87937516	-	protein_coding	Eif3k
ENSRNOG00000016306	2119.71	-0.310552	0.108233	-2.86929	0.00411392	0.0578312	2	8926849	9504134	-	protein_coding	Adgrv1
ENSRNOG00000015686	8167.74	-0.103859	0.0361777	-2.8708	0.0040943	0.0578312	2	27365147	27469779	+	protein_coding	Cert1
ENSRNOG00000016965	3750.43	-0.123116	0.0428698	-2.87186	0.00408065	0.0578312	3	121147546	121226125	-	protein_coding	Anapc1
ENSRNOG00000012956	900.077	0.396435	0.138085	2.87095	0.00409245	0.0578312	3	154597167	154627257	-	protein_coding	Tgm2
ENSRNOG00000007982	4224.3	0.251729	0.0877007	2.87031	0.00410064	0.0578312	5	151573091	151627316	+	protein_coding	Slc9a1
ENSRNOG00000017078	1716.1	0.195694	0.0682078	2.86909	0.00411652	0.0578312	5	152750283	152762165	-	protein_coding	Selenon
ENSRNOG00000004006	2607.43	-0.0941169	0.0327814	-2.87104	0.00409117	0.0578312	6	64165912	64170151	-	protein_coding	Dnajb9
ENSRNOG00000019891	7270.63	0.19834	0.0690299	2.87325	0.00406271	0.0578312	7	11521997	11539319	+	protein_coding	Sgta
ENSRNOG00000007648	10605	0.178049	0.0619875	2.87235	0.00407437	0.0578312	7	18598879	18612147	-	protein_coding	Rab11b
ENSRNOG00000005333	6216.7	-0.173991	0.060597	-2.87128	0.00408818	0.0578312	7	77345645	77372398	-	protein_coding	Azin1
ENSRNOG00000021839	743.642	-0.264439	0.0920369	-2.87318	0.00406362	0.0578312	8	6255849	6305033	-	protein_coding	Cep126
ENSRNOG00000017871	6302.61	0.20539	0.0714433	2.87486	0.00404201	0.0578312	8	50230338	50246656	-	protein_coding	Sidt2
ENSRNOG00000023532	91.8301	-0.384762	0.133951	-2.87242	0.00407345	0.0578312	10	76903324	76930631	-	protein_coding	Ankfn1
ENSRNOG00000008829	3346.59	0.322139	0.112183	2.87155	0.00408462	0.0578312	15	51859461	51890832	-	protein_coding	Sorbs3
ENSRNOG00000011678	2032.97	-0.140846	0.0490406	-2.87203	0.00407848	0.0578312	15	61745988	61772516	-	protein_coding	Wbp4
ENSRNOG00000012561	4613.88	0.296288	0.103224	2.87034	0.00410026	0.0578312	16	79725642	79793619	-	protein_coding	Arhgef10
ENSRNOG00000016516	424752	0.336569	0.117054	2.87534	0.00403595	0.0578312	18	79326737	79437310	+	protein_coding	Mbp
ENSRNOG00000000586	1005.51	-0.181251	0.0631588	-2.86977	0.00410774	0.0578312	20	45347270	45356358	-	protein_coding	Gtf3c6
ENSRNOG00000034254	37806.6	0.160352	0.0557967	2.87386	0.00405487	0.0578312	12	13715842	13718841	+	protein_coding	Actb
ENSRNOG00000008686	216.427	0.238837	0.0832553	2.86873	0.00412128	0.057842	7	116943056	116945576	+	protein_coding	Tigd5
ENSRNOG00000056458	1595.05	-0.246566	0.0859793	-2.86774	0.0041342	0.057967	7	40217268	40306327	+	protein_coding	Cep290
ENSRNOG00000023262	59.6613	0.360237	0.125632	2.8674	0.00413865	0.0579711	7	123464489	123476238	-	protein_coding	Cenpm
ENSRNOG00000005960	5649.92	-0.320729	0.111865	-2.8671	0.00414251	0.0579711	8	43315591	43336304	-	protein_coding	RGD1311744
ENSRNOG00000053828	6314.69	0.141655	0.0494296	2.86579	0.00415972	0.0581482	1	72903256	72926108	+	protein_coding	Ppp1r12c
ENSRNOG00000015982	77.7201	0.384706	0.134313	2.86424	0.00418005	0.0581482	1	163797659	163813756	+	protein_coding	Wnt11
ENSRNOG00000030572	2127.69	-0.152912	0.0534433	-2.8612	0.00422037	0.0581482	1	240977897	241046256	-	protein_coding	Smc5
ENSRNOG00000014969	2683.97	0.2532	0.0883838	2.86477	0.00417306	0.0581482	1	264768104	264776616	+	protein_coding	Lzts2
ENSRNOG00000011440	1767.3	-0.255946	0.0894013	-2.86289	0.00419802	0.0581482	2	120278604	120316600	-	protein_coding	Ccdc39
ENSRNOG00000050190	1915.18	0.319895	0.111762	2.86229	0.00420594	0.0581482	3	11679529	11717485	+	protein_coding	Eng
ENSRNOG00000031031	2710.98	-0.175672	0.061388	-2.86167	0.00421414	0.0581482	5	50282083	50362344	-	protein_coding	Zfp292
ENSRNOG00000005176	8367.58	-0.171194	0.0598191	-2.86186	0.0042116	0.0581482	X	38397260	38468360	-	protein_coding	Map7d2
ENSRNOG00000047960	7530.69	-0.241495	0.0843759	-2.86214	0.00420794	0.0581482	X	107531403	107542510	-	protein_coding	Rab9b
ENSRNOG00000011914	1626.4	0.200406	0.0700042	2.86277	0.00419958	0.0581482	6	27975416	28177214	+	protein_coding	Dtnb
ENSRNOG00000005388	817.218	0.245651	0.0857858	2.86354	0.00418935	0.0581482	7	63513909	63578490	-	protein_coding	Rassf3
ENSRNOG00000015257	3186.87	0.18504	0.064628	2.86316	0.00419445	0.0581482	8	67376293	67492037	-	protein_coding	Coro2b
ENSRNOG00000015389	1609.4	-0.170306	0.0595275	-2.86096	0.00422355	0.0581482	8	108958045	109342738	+	protein_coding	Stag1
ENSRNOG00000015278	1215.72	0.23722	0.0829093	2.86121	0.00422034	0.0581482	9	119325282	119332967	-	protein_coding	Myl12a
ENSRNOG00000003971	2767.36	-0.110152	0.0384554	-2.8644	0.00417798	0.0581482	10	63405585	63442250	+	protein_coding	Gosr1
ENSRNOG00000017689	44101.1	-0.280922	0.0980628	-2.86471	0.00417385	0.0581482	16	6992061	7007287	-	protein_coding	Itih3
ENSRNOG00000003088	1102.38	0.250438	0.0875062	2.86194	0.00421055	0.0581482	11	64601028	64714252	+	protein_coding	Arhgap31
ENSRNOG00000051952	607.369	0.257439	0.0900012	2.8604	0.00423111	0.0581505	4	44321882	44360405	+	protein_coding	Tes
ENSRNOG00000009588	8881.92	0.227389	0.0794968	2.86035	0.00423176	0.0581505	3	147102393	147143576	-	protein_coding	Snph
ENSRNOG00000022421	2455.9	0.267399	0.0935539	2.85823	0.00426009	0.0584842	16	20740825	20794039	+	protein_coding	Crtc1
ENSRNOG00000048297	455.434	0.328544	0.114988	2.8572	0.00427391	0.058558	1	50828133	51052340	+	protein_coding	LOC108348175
ENSRNOG00000010875	74.7008	0.327934	0.114786	2.85693	0.00427762	0.058558	2	232214330	232245319	-	protein_coding	Fam241a
ENSRNOG00000037160	1005.79	-0.137107	0.0479858	-2.85725	0.0042733	0.058558	3	114869458	114881590	+	protein_coding	Bloc1s6
ENSRNOG00000005850	5174.18	-0.166553	0.0583147	-2.85612	0.00428858	0.0586267	5	1328912	1347921	-	protein_coding	Gdap1
ENSRNOG00000012808	4271.36	0.283486	0.0992613	2.85596	0.00429075	0.0586267	7	12771226	12779862	-	protein_coding	Tmem259
ENSRNOG00000013160	8643.35	0.171553	0.0600816	2.85534	0.00429903	0.0586843	1	2782863	2846200	-	protein_coding	Sash1
ENSRNOG00000014852	851.432	-0.176832	0.0619487	-2.85449	0.00431066	0.0587235	1	5366378	5388069	+	protein_coding	Fbxo30
ENSRNOG00000013323	408.797	0.336898	0.118042	2.85405	0.00431657	0.0587235	1	28301921	28390837	+	protein_coding	Rnf217
ENSRNOG00000013426	121.586	0.394376	0.138151	2.85468	0.00430806	0.0587235	1	218466288	218476224	+	protein_coding	Mrgprf
ENSRNOG00000004677	4446.5	0.248474	0.0871227	2.852	0.00434455	0.0587235	3	29862472	29996865	-	protein_coding	Zeb2
ENSRNOG00000039976	466.321	0.241274	0.0845789	2.85265	0.00433567	0.0587235	9	16702459	16729030	+	protein_coding	Ptk7
ENSRNOG00000019734	637.908	0.15007	0.0526148	2.85224	0.00434117	0.0587235	9	17687621	17698569	-	protein_coding	Mrpl14
ENSRNOG00000049069	46.8726	-0.408899	0.143286	-2.85373	0.00432091	0.0587235	16	68352	70786	-	protein_coding	AABR07024441.1
ENSRNOG00000014630	1342.76	-0.160875	0.0564021	-2.85228	0.00434071	0.0587235	18	24849544	24880317	+	protein_coding	Iws1
ENSRNOG00000061216	33201.9	0.174136	0.0610608	2.85185	0.00434658	0.0587235	20	3422460	3426371	+	protein_coding	Tubb5
ENSRNOG00000024641	1267	-0.283041	0.0992357	-2.85221	0.00434164	0.0587235	12	22026074	22037347	+	protein_coding	LOC100910838
ENSRNOG00000001138	2010.77	-0.169352	0.0593725	-2.85237	0.00433952	0.0587235	12	45037882	45182974	-	protein_coding	Taok3
ENSRNOG00000007720	1989.29	0.200302	0.0702727	2.85036	0.00436699	0.0589369	8	48447112	48449311	-	protein_coding	Rnf26
ENSRNOG00000013330	305.006	-0.324701	0.113926	-2.8501	0.00437053	0.0589369	16	14328159	14348046	-	protein_coding	Cdhr1
ENSRNOG00000021012	3644.31	-0.119205	0.0418646	-2.84741	0.00440771	0.0590527	2	196120579	196128095	+	protein_coding	Rfx5
ENSRNOG00000014092	925.53	-0.256694	0.0901309	-2.84802	0.00439928	0.0590527	4	115487312	115516296	-	protein_coding	Paip2b
ENSRNOG00000050204	246.432	0.22213	0.0779775	2.84864	0.00439071	0.0590527	3	11476882	11481744	+	protein_coding	Naif1
ENSRNOG00000049402	3327.51	0.32512	0.114138	2.84847	0.00439302	0.0590527	5	157524512	157535664	-	protein_coding	Nbl1
ENSRNOG00000054891	1453.12	-0.17029	0.0598042	-2.84746	0.00440703	0.0590527	10	35146336	35187416	-	protein_coding	Cnot6
ENSRNOG00000009896	3093.43	-0.122352	0.0429635	-2.8478	0.00440222	0.0590527	10	65775714	65780349	-	protein_coding	Tmem199
ENSRNOG00000024924	3382.23	-0.109151	0.0383264	-2.84794	0.00440028	0.0590527	11	71921715	71938165	-	protein_coding	Cep19
ENSRNOG00000020393	3725.66	0.354954	0.124699	2.84648	0.00442054	0.059115	1	167335247	167347671	-	protein_coding	Rhog
ENSRNOG00000018417	2509.35	-0.108327	0.0380533	-2.84672	0.00441725	0.059115	17	5411505	5463898	-	protein_coding	Naa35
ENSRNOG00000005263	2672.35	-0.100294	0.0352423	-2.84583	0.00442952	0.0591803	7	137804018	137856485	-	protein_coding	Scaf11
ENSRNOG00000036572	667.431	-0.231937	0.0815404	-2.84445	0.00444887	0.0593022	1	282213674	282235974	-	protein_coding	Sfxn4
ENSRNOG00000016989	1035.8	0.205358	0.0722148	2.84371	0.00445915	0.0593022	3	8850153	8852192	-	protein_coding	Dolk
ENSRNOG00000017166	475.434	-0.20118	0.0707406	-2.84391	0.0044563	0.0593022	5	141560191	141567399	+	protein_coding	Mycbp
ENSRNOG00000058522	2930.84	-0.164063	0.0576708	-2.84482	0.00444367	0.0593022	8	81863618	81941536	+	protein_coding	Fam214a
ENSRNOG00000019181	1703.15	0.359392	0.126369	2.84399	0.00445524	0.0593022	18	55865466	55916220	-	protein_coding	Synpo
ENSRNOG00000012728	490.636	0.369312	0.129905	2.84293	0.00447004	0.0593924	3	141408797	141411170	-	protein_coding	Nkx2-2
ENSRNOG00000034037	4826.5	-0.132179	0.046502	-2.84244	0.00447696	0.0594297	8	21511838	21523540	-	protein_coding	Zfp266
ENSRNOG00000011667	3133.2	0.210576	0.0741288	2.84067	0.00450183	0.0595393	4	7260574	7264589	+	protein_coding	Fastk
ENSRNOG00000030963	71.2581	0.405865	0.142878	2.84064	0.00450234	0.0595393	5	115649045	115650340	+	protein_coding	LOC108351137
ENSRNOG00000037658	17894.8	-0.279153	0.0982796	-2.84039	0.00450581	0.0595393	X	106360392	106363300	+	protein_coding	Gprasp2
ENSRNOG00000007006	6354.85	-0.20108	0.0707849	-2.84072	0.00450121	0.0595393	6	8284877	8318674	+	protein_coding	Slc3a1
ENSRNOG00000018529	5380.21	0.151639	0.0533761	2.84095	0.00449799	0.0595393	7	11944957	11963268	-	protein_coding	Csnk1g2
ENSRNOG00000008960	186.664	0.235573	0.0829633	2.83948	0.0045187	0.059608	7	12829784	12831675	-	protein_coding	Fgf22
ENSRNOG00000049215	153.702	-0.249252	0.0877909	-2.83915	0.00452338	0.059608	10	108132104	108140935	+	protein_coding	Cbx2
ENSRNOG00000059017	2492.67	-0.203562	0.0716975	-2.83918	0.00452291	0.059608	11	65743891	65745038	+	protein_coding	AC106292.2
ENSRNOG00000004777	1354.96	-0.199326	0.070236	-2.83795	0.0045404	0.0596149	3	133178560	133232322	-	protein_coding	Esf1
ENSRNOG00000013752	5453.99	0.18269	0.0643681	2.8382	0.00453686	0.0596149	8	23030117	23063041	-	protein_coding	Elavl3
ENSRNOG00000020284	2708.21	-0.163182	0.0574903	-2.83843	0.00453362	0.0596149	8	117486082	117546370	+	protein_coding	Prkar2a
ENSRNOG00000020078	309.251	0.333331	0.117422	2.83875	0.00452906	0.0596149	16	9092301	9172888	+	protein_coding	Vstm4
ENSRNOG00000003139	6062.97	-0.162718	0.0573468	-2.83744	0.00454774	0.0596571	X	21711018	21755525	+	protein_coding	Smc1a
ENSRNOG00000015713	1550.37	0.133494	0.0470541	2.83704	0.00455335	0.0596765	1	177249225	177408205	+	protein_coding	Parva
ENSRNOG00000058386	3143.38	-0.130507	0.0460158	-2.83613	0.00456645	0.059794	4	176606648	176619710	+	protein_coding	Golt1b
ENSRNOG00000011809	194.185	-0.25727	0.0907282	-2.83561	0.00457375	0.0598355	15	28522736	28574737	+	processed_transcript	AABR07072449.1
ENSRNOG00000014132	1565.24	0.320165	0.112934	2.83498	0.00458289	0.0598589	1	79898550	79911513	+	protein_coding	Mypop
ENSRNOG00000018375	666.387	-0.171862	0.0606284	-2.83468	0.0045871	0.0598589	5	135882966	135949818	+	protein_coding	Eif2b3
ENSRNOG00000021403	15384	0.222822	0.0786071	2.83462	0.00458797	0.0598589	6	33689126	33691301	-	protein_coding	Rhob
ENSRNOG00000024972	1250.32	0.181365	0.0639954	2.83403	0.00459654	0.0598627	10	50439781	50574539	-	protein_coding	Cox10
ENSRNOG00000004834	52.7023	0.39616	0.139783	2.8341	0.00459548	0.0598627	10	104368246	104403724	+	protein_coding	Llgl2
ENSRNOG00000049918	239.527	0.385339	0.136	2.83338	0.00460586	0.0598762	9	10952373	10954681	+	protein_coding	Lrg1
ENSRNOG00000013324	1039.37	0.349543	0.123357	2.83358	0.00460302	0.0598762	19	1023682	1074365	-	protein_coding	Cdh5
ENSRNOG00000002091	1268.91	-0.154008	0.0543692	-2.83263	0.00461664	0.0599624	9	60969060	61033580	-	protein_coding	Gtf3c3
ENSRNOG00000019659	1977.29	0.222762	0.0786845	2.83108	0.00463916	0.0602008	10	59839851	59892960	-	protein_coding	Aspa
ENSRNOG00000024953	3774.49	0.247433	0.0874078	2.83079	0.00464333	0.0602009	5	24860152	24908397	+	protein_coding	RGD1559441
ENSRNOG00000033057	87.0892	0.360291	0.127289	2.8305	0.00464753	0.0602013	16	25773601	25774845	+	protein_coding	AABR07025010.1
ENSRNOG00000017251	5055.3	-0.135541	0.0478971	-2.82985	0.00465699	0.0602698	18	29587900	29608338	+	protein_coding	Wdr55
ENSRNOG00000007427	4351.01	-0.140554	0.0496778	-2.82931	0.00466487	0.0603179	3	146546386	146568825	+	protein_coding	Entpd6
ENSRNOG00000021079	1652.13	0.332703	0.117694	2.82684	0.00470095	0.0603821	1	89484198	89488223	-	protein_coding	Fxyd1
ENSRNOG00000018986	3207.36	0.166092	0.0587301	2.82805	0.00468321	0.0603821	1	199196058	199216391	+	protein_coding	Fbxl19
ENSRNOG00000021177	6734.01	0.205364	0.0726718	2.82592	0.00471455	0.0603821	1	222466574	222468896	-	protein_coding	Cox8a
ENSRNOG00000020346	305.483	-0.219772	0.0777769	-2.82567	0.0047182	0.0603821	1	226030874	226049929	-	protein_coding	Best1
ENSRNOG00000010824	1991.08	-0.16211	0.0573451	-2.82691	0.00469994	0.0603821	2	49087225	49170025	-	protein_coding	Parp8
ENSRNOG00000004967	761.033	-0.204463	0.0723207	-2.82718	0.00469603	0.0603821	3	137137979	137147575	+	protein_coding	Snrpb2
ENSRNOG00000023208	1372.97	0.278713	0.0986371	2.82564	0.00471866	0.0603821	5	57876497	57881944	-	protein_coding	Myorg
ENSRNOG00000015264	55.8828	0.383007	0.135475	2.82714	0.00469655	0.0603821	5	162031721	162053723	+	protein_coding	Lrrc38
ENSRNOG00000047712	1937.37	-0.245135	0.0867036	-2.82728	0.00469459	0.0603821	X	115098674	115175299	-	protein_coding	Dcx
ENSRNOG00000015511	1675.65	-0.168043	0.0594283	-2.82766	0.00468896	0.0603821	9	78862012	78882060	+	protein_coding	Atic
ENSRNOG00000003065	11009.5	-0.099148	0.0350859	-2.82586	0.00471536	0.0603821	10	10725818	10761279	+	protein_coding	Glyr1
ENSRNOG00000028227	3250.29	-0.133403	0.0472131	-2.82555	0.00471996	0.0603821	16	7103997	7200362	+	protein_coding	Pbrm1
ENSRNOG00000030920	649.657	0.381257	0.134971	2.82473	0.00473198	0.0604823	11	86992398	87017115	-	protein_coding	Rtn4r
ENSRNOG00000007998	2732.92	-0.231026	0.0818115	-2.82388	0.00474461	0.0605901	3	56092500	56102001	+	protein_coding	Ssb
ENSRNOG00000011411	1985.82	0.27399	0.0971998	2.81884	0.00481977	0.0606597	1	8593074	8751198	-	protein_coding	Adgrg6
ENSRNOG00000013491	4002.64	-0.182276	0.0646207	-2.8207	0.00479191	0.0606597	3	7686502	7730539	+	protein_coding	Setx
ENSRNOG00000001516	7287.7	0.27501	0.0974704	2.82147	0.00478045	0.0606597	3	58632475	58924038	+	protein_coding	Rapgef4
ENSRNOG00000009549	4965.78	-0.140329	0.0497815	-2.81891	0.00481875	0.0606597	3	93968854	94000863	+	protein_coding	Fbxo3
ENSRNOG00000008146	3759.57	0.249503	0.0883933	2.82264	0.004763	0.0606597	3	159569362	159694756	+	protein_coding	Tox2
ENSRNOG00000014690	5437.32	0.231964	0.0822446	2.82042	0.00479614	0.0606597	3	160945358	160954739	+	protein_coding	Pigt
ENSRNOG00000000879	10516.5	-0.160914	0.0570176	-2.82218	0.00476986	0.0606597	X	158978754	159045044	+	protein_coding	Slc9a6
ENSRNOG00000009088	4523.87	-0.120024	0.0425442	-2.82116	0.00478499	0.0606597	7	26946124	26984400	-	protein_coding	Txnrd1
ENSRNOG00000058932	499.678	-0.248228	0.0879539	-2.82225	0.00476884	0.0606597	8	44047591	44068003	+	protein_coding	Zfp202
ENSRNOG00000020748	29841.5	0.197476	0.0700324	2.81978	0.00480562	0.0606597	8	118013611	118159933	+	protein_coding	Map4
ENSRNOG00000006010	1078.16	0.395353	0.140299	2.81792	0.00483352	0.0606597	8	132665926	132753292	-	protein_coding	Slc6a20
ENSRNOG00000019474	565.567	-0.350097	0.12412	-2.82062	0.00479305	0.0606597	9	17225121	17245093	+	protein_coding	Rsph9
ENSRNOG00000020212	116.788	0.379743	0.134761	2.81789	0.00483398	0.0606597	10	15308827	15311189	-	protein_coding	Prr35
ENSRNOG00000036701	3773.47	0.223623	0.079324	2.81911	0.00481577	0.0606597	10	109519133	109520846	-	protein_coding	Actg1
ENSRNOG00000001682	35271.8	-0.19379	0.068659	-2.82249	0.00476518	0.0606597	11	34598491	34738791	+	protein_coding	Ttc3
ENSRNOG00000001632	2840.63	-0.194472	0.0689976	-2.81854	0.00482428	0.0606597	11	36337634	36430413	-	protein_coding	Brwd1
ENSRNOG00000019575	754.035	0.367154	0.13018	2.82036	0.00479698	0.0606597	18	31094964	31098536	+	protein_coding	Rell2
ENSRNOG00000018950	4486.48	0.365323	0.129496	2.8211	0.00478588	0.0606597	19	43545377	43596801	-	protein_coding	Fa2h
ENSRNOG00000028581	361.882	-0.367257	0.130307	-2.81841	0.00482622	0.0606597	20	28078499	28157071	+	protein_coding	Ccdc138
ENSRNOG00000000664	1158.15	0.254411	0.0902414	2.81922	0.004814	0.0606597	12	50343085	50383496	-	protein_coding	Tpst2
ENSRNOG00000046912	5737.57	-0.231087	0.0820237	-2.81732	0.00484262	0.0607155	15	8730870	8757165	+	protein_coding	Nr1d2
ENSRNOG00000046053	1413.78	-0.246223	0.0874158	-2.81668	0.00485222	0.0607305	X	17171604	17215100	+	protein_coding	Nudt10
ENSRNOG00000004500	195.258	0.272655	0.0967941	2.81686	0.0048496	0.0607305	7	102586312	102591240	+	protein_coding	Myc
ENSRNOG00000030667	7045.8	-0.117857	0.0418559	-2.81577	0.00486605	0.0608508	6	8218695	8280124	+	protein_coding	Ppm1b
ENSRNOG00000039587	2262.26	0.195757	0.0695292	2.81546	0.00487074	0.0608568	X	15113877	15122146	+	protein_coding	Wdr13
ENSRNOG00000042320	5972.5	0.234246	0.0832134	2.815	0.00487774	0.0608917	13	48607307	48627999	+	protein_coding	Slc41a1
ENSRNOG00000047967	525.36	0.357223	0.127039	2.81192	0.00492472	0.0614252	5	159755534	159773699	+	protein_coding	Arhgef19
ENSRNOG00000060817	4923.74	-0.0915282	0.0325539	-2.81159	0.00492978	0.0614352	17	81209866	81255808	+	protein_coding	Stam
ENSRNOG00000039862	2924.96	-0.124414	0.04427	-2.81035	0.0049487	0.061446	4	25686391	25692547	+	protein_coding	Cldn12
ENSRNOG00000018410	1069.85	-0.172144	0.061259	-2.8101	0.00495267	0.061446	4	118814283	118834955	+	protein_coding	Nfu1
ENSRNOG00000012477	40350.3	0.199969	0.0711896	2.80897	0.00497004	0.061446	3	176657106	176666282	-	protein_coding	Eef1a2
ENSRNOG00000011804	8560.69	-0.100068	0.0356173	-2.80953	0.00496134	0.061446	5	151044328	151072904	-	protein_coding	Stx12
ENSRNOG00000055936	1208.84	0.356145	0.126768	2.80942	0.00496304	0.061446	5	151709199	151709877	-	protein_coding	Trnp1
ENSRNOG00000021589	2528.72	-0.309647	0.110152	-2.81109	0.00493733	0.061446	X	74945081	74968405	-	protein_coding	Nexmif
ENSRNOG00000021047	1277.59	-0.164016	0.0583539	-2.81071	0.0049432	0.061446	8	119382010	119483043	+	protein_coding	Lrrfip2
ENSRNOG00000010626	118.844	0.398148	0.141679	2.81022	0.00495082	0.061446	10	105498727	105504393	+	protein_coding	Sphk1
ENSRNOG00000030017	1488.56	-0.186748	0.0664874	-2.80877	0.00497315	0.061446	16	8734034	8804610	+	protein_coding	Ercc6
ENSRNOG00000039469	323.236	0.195645	0.0696431	2.80925	0.00496572	0.061446	18	30574626	30577035	+	protein_coding	Pcdhb19
ENSRNOG00000018020	16541.8	0.123232	0.043916	2.80609	0.00501473	0.0614771	1	170387608	170404056	-	protein_coding	Apbb1
ENSRNOG00000009269	329.942	-0.182597	0.0650304	-2.80786	0.00498711	0.0614771	5	50381243	50393367	+	protein_coding	Cga
ENSRNOG00000010730	52.8435	-0.398211	0.141821	-2.80783	0.00498758	0.0614771	6	52702543	52709223	+	protein_coding	Efcab10
ENSRNOG00000007307	672.901	0.246326	0.0878143	2.80508	0.00503037	0.0614771	7	14037619	14043779	+	protein_coding	Syde1
ENSRNOG00000018816	5433.46	0.149019	0.0530862	2.80711	0.00499876	0.0614771	8	62298357	62309765	+	protein_coding	Cox5a
ENSRNOG00000016957	2450.98	0.394787	0.14073	2.80528	0.00502726	0.0614771	9	80118028	80144789	+	protein_coding	Igfbp2
ENSRNOG00000057703	2285.34	0.394193	0.14053	2.80505	0.00503095	0.0614771	14	84968129	84978255	-	protein_coding	Cabp7
ENSRNOG00000008951	1973.51	0.229972	0.0819724	2.80549	0.00502409	0.0614771	14	85311088	85314270	+	protein_coding	Rasl10a
ENSRNOG00000060825	2165.01	0.153964	0.0548586	2.80656	0.00500741	0.0614771	14	86813081	86859406	+	protein_coding	Ccm2
ENSRNOG00000003538	3678.11	0.33455	0.119197	2.80669	0.00500531	0.0614771	13	89622631	89634419	+	protein_coding	Adamts4
ENSRNOG00000009090	3466.32	0.124173	0.0442415	2.80671	0.00500508	0.0614771	15	32868086	32888095	-	protein_coding	Dad1
ENSRNOG00000004752	7766.54	-0.214346	0.0764072	-2.80531	0.0050268	0.0614771	15	109735594	110046704	-	protein_coding	Nalcn
ENSRNOG00000028658	3501.39	0.303397	0.108068	2.80745	0.00499348	0.0614771	11	31389513	31392890	+	protein_coding	Olig2
ENSRNOG00000049052	494.101	0.223146	0.0795621	2.80468	0.00503665	0.0614948	5	9048613	9094616	-	protein_coding	Sgk3
ENSRNOG00000010027	727.319	-0.22933	0.0817886	-2.80393	0.00504838	0.0615475	8	103673410	103770947	+	protein_coding	Atr
ENSRNOG00000017905	6336.16	0.243964	0.0870101	2.80386	0.00504948	0.0615475	19	53629778	53646058	+	protein_coding	Map1lc3b
ENSRNOG00000014522	1591.66	0.165795	0.0591519	2.80287	0.00506505	0.0616852	19	52032885	52048753	+	protein_coding	Mlycd
ENSRNOG00000039576	620.942	-0.237475	0.0847989	-2.80045	0.00510308	0.0618876	X	15171498	15185191	+	protein_coding	Suv39h1l1
ENSRNOG00000003875	2281.32	-0.206304	0.0736638	-2.80062	0.00510047	0.0618876	X	134742355	134792618	+	protein_coding	Ocrl
ENSRNOG00000051836	432.22	-0.25988	0.0927636	-2.80153	0.00508614	0.0618876	X	157384607	157392054	-	protein_coding	Zfp92
ENSRNOG00000054446	4334.16	-0.178866	0.0638588	-2.80097	0.00509496	0.0618876	8	76977821	77022837	+	protein_coding	Sltm
ENSRNOG00000053943	2956.33	-0.12897	0.0460422	-2.80112	0.00509262	0.0618876	10	46182686	46206135	-	protein_coding	Cops3
ENSRNOG00000013859	91.0934	-0.392839	0.140302	-2.79996	0.00511089	0.0619305	3	149624711	149630613	+	protein_coding	Bpifa1
ENSRNOG00000007629	1866.66	-0.180478	0.0644652	-2.79963	0.00511617	0.0619425	5	142702684	142722341	+	protein_coding	Sf3a3
ENSRNOG00000001108	1053.25	-0.136569	0.0487914	-2.79903	0.00512558	0.0620045	12	628487	650376	-	protein_coding	N4bp2l2
ENSRNOG00000020651	2840.01	-0.115575	0.0412994	-2.79845	0.00513479	0.0620639	1	216759365	216801656	-	protein_coding	Cars
ENSRNOG00000007808	45125.3	-0.211391	0.0755605	-2.79764	0.00514777	0.0620652	4	89149316	89151184	-	protein_coding	Nap1l5
ENSRNOG00000007665	3371.25	-0.130691	0.0467066	-2.79812	0.00514012	0.0620652	3	163664135	163702060	+	protein_coding	Cse1l
ENSRNOG00000009643	5014.98	0.176597	0.0631218	2.79772	0.00514645	0.0620652	10	86711239	86721246	+	protein_coding	Msl1
ENSRNOG00000026979	768.194	-0.232352	0.0830728	-2.79696	0.00515854	0.0621276	8	23398029	23446606	+	protein_coding	AABR07069466.1
ENSRNOG00000020254	2772.38	-0.200952	0.0718515	-2.79678	0.00516154	0.0621276	9	98555168	98597359	-	protein_coding	Per2
ENSRNOG00000020862	4714.74	0.240609	0.0860636	2.79571	0.00517854	0.0622803	8	118628776	118651238	-	protein_coding	Ptpn23
ENSRNOG00000053366	736.108	-0.249092	0.0891175	-2.7951	0.00518841	0.0623298	1	84937033	84950210	-	protein_coding	AABR07002784.1
ENSRNOG00000014278	778.531	0.229647	0.0821738	2.79465	0.00519559	0.0623298	1	141767939	141870325	+	protein_coding	Zfp710
ENSRNOG00000026951	283.366	0.297695	0.106521	2.79471	0.00519468	0.0623298	8	122331582	122368368	+	protein_coding	Susd5
ENSRNOG00000004998	3817.39	-0.190125	0.0680391	-2.79435	0.00520048	0.0623368	14	78424959	78469480	-	protein_coding	Jakmip1
ENSRNOG00000004904	2948.97	-0.116813	0.0418301	-2.79257	0.00522917	0.0626288	7	2979587	2987055	-	protein_coding	Pa2g4
ENSRNOG00000010529	402.011	0.399698	0.143243	2.79035	0.00526517	0.0627928	1	56653937	56683731	-	protein_coding	Thbs2
ENSRNOG00000017468	290.367	0.289147	0.103654	2.78953	0.00527854	0.0627928	1	80417309	80424445	+	protein_coding	Trappc6a
ENSRNOG00000012494	196.445	-0.295266	0.105811	-2.79051	0.00526251	0.0627928	1	162419261	162424825	+	protein_coding	Kctd14
ENSRNOG00000026754	6821.11	-0.133759	0.0479496	-2.78958	0.00527772	0.0627928	1	176854652	176937763	+	protein_coding	Usp47
ENSRNOG00000009348	787.91	0.336755	0.120737	2.78916	0.00528451	0.0627928	4	7320667	7342410	-	protein_coding	Nos3
ENSRNOG00000014445	10325.9	-0.0791275	0.0283501	-2.79109	0.00525315	0.0627928	5	156581731	156609059	+	protein_coding	Hp1bp3
ENSRNOG00000010784	11522.9	-0.146564	0.0525538	-2.78884	0.00528976	0.0627928	8	82582351	82641536	-	protein_coding	Scg3
ENSRNOG00000008215	523.685	0.288134	0.103236	2.79102	0.00525417	0.0627928	10	104654716	104659188	-	protein_coding	Trim47
ENSRNOG00000015585	339.986	-0.19631	0.0703929	-2.78878	0.00529065	0.0627928	17	78762990	78782016	+	protein_coding	Suv39h2
ENSRNOG00000025745	1209.48	0.31078	0.111434	2.78891	0.00528853	0.0627928	18	24734329	24735349	-	protein_coding	Gpr17
ENSRNOG00000001252	913.43	0.252293	0.0904616	2.78895	0.00528791	0.0627928	12	16200018	16201632	-	protein_coding	Chst12
ENSRNOG00000016447	2185.94	-0.114759	0.0411549	-2.78846	0.00529589	0.0628034	9	49903084	49913744	+	protein_coding	RGD1310553
ENSRNOG00000006393	1118.19	0.254572	0.0913178	2.78776	0.00530739	0.0628882	7	10937598	10943063	+	protein_coding	Sirt6
ENSRNOG00000002979	113.696	-0.398581	0.143018	-2.78694	0.0053209	0.0629819	13	83403263	83425641	-	protein_coding	Tbx19
ENSRNOG00000026488	111.88	-0.377376	0.135418	-2.78675	0.00532401	0.0629819	10	57125960	57128686	+	protein_coding	Gltpd2
ENSRNOG00000000796	7699.3	-0.169763	0.0609239	-2.78647	0.00532854	0.062984	20	28027053	28076664	+	protein_coding	Ranbp2
ENSRNOG00000002292	4297.48	-0.248562	0.0892122	-2.78619	0.0053332	0.0629876	14	11256267	11274578	+	protein_coding	Hnrnpd
ENSRNOG00000000246	6877.95	-0.119978	0.0430673	-2.78583	0.00533905	0.0630051	10	97710904	97721440	+	protein_coding	Amz2
ENSRNOG00000059408	4233.74	0.237253	0.0851848	2.78515	0.00535028	0.0630862	1	101023105	101046208	-	protein_coding	Prr12
ENSRNOG00000019349	1602.92	0.29707	0.106694	2.78431	0.00536414	0.063198	7	11777825	11783849	-	protein_coding	Sf3a2
ENSRNOG00000014564	2122.66	-0.1796	0.0645127	-2.78395	0.0053701	0.0632167	18	33401105	33434775	-	protein_coding	Yipf5
ENSRNOG00000011606	607.821	-0.282757	0.101609	-2.78281	0.00538911	0.0632346	4	147929862	147931068	+	protein_coding	AABR07061825.1
ENSRNOG00000047356	257.403	-0.238002	0.0855051	-2.78348	0.00537787	0.0632346	3	10041825	10144388	-	protein_coding	LOC100909750
ENSRNOG00000059270	43.1021	0.36208	0.13011	2.78288	0.00538787	0.0632346	10	76363796	76364091	+	pseudogene	AC119015.4
ENSRNOG00000001169	339.095	0.208033	0.0747452	2.78324	0.00538197	0.0632346	20	10032640	10087688	+	protein_coding	Slc37a1
ENSRNOG00000006604	36476.1	0.196474	0.0706318	2.78166	0.00540819	0.063407	8	48382120	48386935	+	protein_coding	Thy1
ENSRNOG00000010911	959.718	0.292912	0.105314	2.78133	0.00541368	0.0634199	8	111970287	111984572	-	protein_coding	Tmem108
ENSRNOG00000007489	560.112	0.140288	0.0504468	2.78091	0.00542064	0.06345	7	116653663	116661942	+	protein_coding	Zfp41
ENSRNOG00000004337	4627.79	-0.0883371	0.0317832	-2.77937	0.00544651	0.0636256	13	74280172	74331214	-	protein_coding	Fam20b
ENSRNOG00000003326	984.348	-0.213445	0.0767962	-2.77937	0.00544643	0.0636256	10	3170741	3214655	+	protein_coding	Rrn3
ENSRNOG00000012582	177.803	0.314359	0.11311	2.77923	0.00544884	0.0636256	16	68954874	68968248	-	protein_coding	Eif4ebp1
ENSRNOG00000047230	713.606	-0.246913	0.0888615	-2.77863	0.00545885	0.0636794	1	66898945	66904539	+	protein_coding	Zfp551
ENSRNOG00000007514	385.031	0.354304	0.127537	2.77805	0.00546861	0.0636794	3	147864373	147865393	-	protein_coding	Sox12
ENSRNOG00000009432	1614.96	-0.147299	0.0530236	-2.77798	0.0054698	0.0636794	6	102048371	102073041	+	protein_coding	Eif2s1
ENSRNOG00000002520	2805.44	0.337789	0.121599	2.7779	0.00547107	0.0636794	10	4719712	4763510	+	protein_coding	Litaf
ENSRNOG00000033575	280.403	0.240402	0.0865547	2.77746	0.00547854	0.0637151	14	85357221	85398532	-	protein_coding	Emid1
ENSRNOG00000022871	641.873	-0.195851	0.0705398	-2.77646	0.00549539	0.0638596	7	13318532	13337858	+	protein_coding	LOC691170
ENSRNOG00000019848	61.8168	-0.211275	0.0761034	-2.77615	0.00550069	0.0638699	3	151691513	151724654	-	protein_coding	Rbm39
ENSRNOG00000020233	8142.1	0.197063	0.0710058	2.77531	0.00551483	0.0639371	1	81843648	81846804	-	protein_coding	Rabac1
ENSRNOG00000051307	99.5021	0.387965	0.139795	2.77524	0.00551612	0.0639371	10	89251369	89259313	+	protein_coding	Aoc3
ENSRNOG00000028670	353.976	-0.363835	0.131111	-2.77502	0.00551975	0.0639371	11	31223073	31238026	-	protein_coding	RGD1562726
ENSRNOG00000018159	790.323	0.271054	0.0976923	2.77457	0.00552748	0.0639754	4	118538776	118595580	-	protein_coding	Anxa4
ENSRNOG00000016166	302.651	0.298497	0.107674	2.77223	0.00556732	0.0640081	1	259308295	259357056	-	protein_coding	Pdlim1
ENSRNOG00000012019	2099.31	-0.199567	0.0719987	-2.77181	0.00557458	0.0640081	2	166226753	166255302	-	protein_coding	B3galnt1
ENSRNOG00000021173	1918.99	-0.148088	0.053393	-2.77355	0.00554489	0.0640081	2	198123747	198184739	-	protein_coding	Vps45
ENSRNOG00000012762	782.691	0.229736	0.0828658	2.77239	0.00556471	0.0640081	3	165713019	165741967	-	protein_coding	Zfp64
ENSRNOG00000019758	4810.66	0.213062	0.0768416	2.77274	0.00555865	0.0640081	5	136728739	136748980	-	protein_coding	Ipo13
ENSRNOG00000003191	2260.66	-0.21792	0.0785969	-2.77263	0.00556045	0.0640081	X	106390758	106393459	+	protein_coding	Bhlhb9
ENSRNOG00000009020	1059.03	0.160512	0.0578691	2.77372	0.005542	0.0640081	7	116958391	116963295	-	protein_coding	Tsta3
ENSRNOG00000009691	5644.55	0.159856	0.0576645	2.77218	0.00556826	0.0640081	13	49660355	49730275	+	protein_coding	Lrrn2
ENSRNOG00000021682	1322.64	0.269228	0.0970866	2.77307	0.00555309	0.0640081	10	91095544	91122018	-	protein_coding	Dcakd
ENSRNOG00000011947	231.723	0.321225	0.115886	2.7719	0.00557297	0.0640081	17	9236248	9239265	+	protein_coding	Tifab
ENSRNOG00000017095	77.0483	0.37733	0.136208	2.77025	0.0056013	0.0642152	1	35868008	35869909	+	pseudogene	LOC679881
ENSRNOG00000055683	629.759	-0.130743	0.0471955	-2.77024	0.0056015	0.0642152	1	229938011	229939643	+	pseudogene	AC098125.3
ENSRNOG00000025052	420.882	0.276804	0.0999482	2.76948	0.00561459	0.0642707	1	145770134	145780001	+	protein_coding	Stard5
ENSRNOG00000059015	802.029	0.222675	0.0804044	2.76944	0.00561524	0.0642707	7	120176529	120230420	+	protein_coding	Triobp
ENSRNOG00000020339	5720.86	0.255156	0.0921568	2.76872	0.00562778	0.0643124	1	266952560	267038883	+	protein_coding	Neurl1
ENSRNOG00000030625	66595.2	0.295862	0.106854	2.76884	0.00562569	0.0643124	8	111673546	111721333	-	protein_coding	Tf
ENSRNOG00000014936	322.626	0.366901	0.132543	2.76817	0.00563713	0.0643216	1	213750191	213751405	-	protein_coding	Ifitm2
ENSRNOG00000004996	1095.61	-0.191012	0.0690034	-2.76815	0.00563749	0.0643216	7	134588902	134602239	-	protein_coding	Zcrb1
ENSRNOG00000020624	1468.39	-0.234655	0.0847786	-2.76785	0.00564275	0.0643309	1	201981356	202021008	+	protein_coding	Acadsb
ENSRNOG00000018870	5821.96	0.344421	0.124477	2.76695	0.00565841	0.0644011	2	187396348	187401786	-	protein_coding	Hapln2
ENSRNOG00000050636	3498.08	0.18308	0.066172	2.76672	0.00566227	0.0644011	5	159018892	159119171	-	protein_coding	Arhgef10l
ENSRNOG00000002844	943.97	-0.256255	0.0926108	-2.76701	0.00565737	0.0644011	X	15988603	15990484	+	protein_coding	Usp27x
ENSRNOG00000022335	77.5115	-0.387507	0.140198	-2.764	0.00570969	0.0645599	3	147163837	147188929	-	protein_coding	Rad21l1
ENSRNOG00000020317	1490.08	0.159155	0.0575567	2.7652	0.00568887	0.0645599	3	152933770	152943777	+	protein_coding	Rab5if
ENSRNOG00000005963	4912.68	-0.165439	0.0598314	-2.76509	0.00569063	0.0645599	5	21632925	21695519	+	protein_coding	Rab2a
ENSRNOG00000004521	2456.6	-0.224001	0.0810429	-2.76397	0.00571021	0.0645599	6	86785770	86810316	+	protein_coding	Prpf39
ENSRNOG00000033790	22664.2	-0.195536	0.070734	-2.76438	0.00570314	0.0645599	13	96225911	96238572	-	protein_coding	Hnrnpu
ENSRNOG00000018113	236.131	0.329189	0.119102	2.76392	0.00571112	0.0645599	17	66548817	66551947	+	protein_coding	AABR07028352.1
ENSRNOG00000012001	903.224	-0.137412	0.0497197	-2.76373	0.00571445	0.0645599	16	54860867	54899347	-	protein_coding	Vps37a
ENSRNOG00000015418	91.6601	0.38235	0.138351	2.76362	0.00571642	0.0645599	18	12528110	12640716	-	protein_coding	Klhl14
ENSRNOG00000015121	2570.31	-0.153604	0.0555573	-2.76478	0.00569605	0.0645599	19	21218464	21266964	+	protein_coding	N4bp1
ENSRNOG00000003827	1321.76	0.244802	0.0886149	2.76254	0.00573534	0.0647229	10	97859726	97896525	-	protein_coding	Wipi1
ENSRNOG00000015812	450.314	0.295939	0.107158	2.76172	0.00574979	0.0648354	2	147382865	147392062	-	protein_coding	Tm4sf1
ENSRNOG00000016013	18572.8	0.172283	0.0624041	2.76077	0.00576649	0.064973	1	188688742	188713280	-	protein_coding	Gprc5b
ENSRNOG00000049880	3049.72	0.295744	0.107144	2.76025	0.00577566	0.0650256	9	117044532	117050371	+	protein_coding	Tmem200c
ENSRNOG00000019318	3525.95	0.24904	0.0902851	2.75837	0.00580906	0.0653	1	100379185	100408083	+	protein_coding	Syt3
ENSRNOG00000048187	279.245	0.395066	0.143216	2.75854	0.00580602	0.0653	10	85573368	85574889	-	protein_coding	Epop
ENSRNOG00000007784	1116.11	0.180277	0.0653654	2.75798	0.00581598	0.0653269	7	3342629	3346238	-	protein_coding	Bloc1s1
ENSRNOG00000010953	1309.56	0.140419	0.0509523	2.7559	0.00585318	0.0656415	5	169475269	169482030	+	protein_coding	Icmt
ENSRNOG00000055319	14876.7	-0.122995	0.0446307	-2.75584	0.00585416	0.0656415	14	78973363	78975166	+	protein_coding	Mrfap1
ENSRNOG00000003207	3040.94	0.252395	0.091592	2.75565	0.0058576	0.0656415	10	91254057	91281418	+	protein_coding	Fmnl1
ENSRNOG00000022245	3744.88	-0.16246	0.0589683	-2.75503	0.00586859	0.0657137	8	1502876	1513603	+	protein_coding	Msantd4
ENSRNOG00000020271	3261.07	-0.176627	0.0641389	-2.75382	0.00589042	0.0658561	1	199844858	199865548	-	protein_coding	Tial1
ENSRNOG00000003923	3897.9	-0.109044	0.0395973	-2.75382	0.00589039	0.0658561	7	58261991	58286770	-	protein_coding	Rab21
ENSRNOG00000016831	3804.16	0.262086	0.0952293	2.75216	0.00592044	0.0659368	1	164301009	164308317	-	protein_coding	Serpinh1
ENSRNOG00000058105	4641.41	0.384225	0.139596	2.75242	0.0059157	0.0659368	1	168971273	168972725	-	protein_coding	Hbb
ENSRNOG00000049430	657.663	0.235099	0.085413	2.75249	0.00591432	0.0659368	6	26587442	26599511	+	protein_coding	Mpv17
ENSRNOG00000020667	2148.26	0.155551	0.0565171	2.75228	0.00591817	0.0659368	8	117780890	117795919	+	protein_coding	Shisa5
ENSRNOG00000012830	5003.92	0.29714	0.10793	2.75307	0.005904	0.0659368	9	27034021	27051002	+	protein_coding	Paqr8
ENSRNOG00000020675	2784.64	0.186091	0.0676233	2.75188	0.00592538	0.0659409	1	82503570	82511327	-	protein_coding	Ccdc97
ENSRNOG00000010598	1708.27	0.299397	0.10883	2.75105	0.0059404	0.0660496	14	75852059	75882693	+	protein_coding	Hs3st1
ENSRNOG00000059113	491.763	-0.218493	0.0794277	-2.75084	0.00594428	0.0660496	15	87404840	87450319	-	lincRNA	AABR07019085.1
ENSRNOG00000007968	1912.85	0.253624	0.0922375	2.74968	0.00596527	0.0661303	5	164751439	164757680	+	protein_coding	RGD1305350
ENSRNOG00000004319	175.849	0.218886	0.0795993	2.74985	0.00596223	0.0661303	X	37261463	37261949	+	processed_pseudogene	AABR07038019.1
ENSRNOG00000013089	3384.76	0.236322	0.0859429	2.74976	0.00596392	0.0661303	15	48030972	48189951	+	protein_coding	Kif13b
ENSRNOG00000015332	1163.41	-0.262483	0.0954701	-2.74937	0.00597102	0.0661434	18	1142781	1176974	+	protein_coding	Thoc1
ENSRNOG00000011153	1040.38	0.198123	0.0720962	2.74803	0.00599538	0.0661597	4	152995864	153018394	+	protein_coding	Il17ra
ENSRNOG00000019719	209.257	-0.316005	0.11498	-2.74835	0.00598951	0.0661597	4	159077194	159079003	-	protein_coding	Kcna5
ENSRNOG00000036913	1204.32	-0.177716	0.0646651	-2.74824	0.00599153	0.0661597	4	183896302	183905297	+	protein_coding	Resf1
ENSRNOG00000014882	1511.89	0.295704	0.107577	2.74875	0.00598221	0.0661597	10	56403255	56409017	-	protein_coding	Fgf11
ENSRNOG00000023278	2509.28	-0.13925	0.0506591	-2.74877	0.00598194	0.0661597	17	76358943	76385103	+	protein_coding	Sec61a2
ENSRNOG00000023546	956.607	0.391776	0.142643	2.74654	0.00602277	0.0664113	12	23839398	23841049	-	protein_coding	Hspb1
ENSRNOG00000017195	4546.33	-0.106306	0.0387626	-2.74249	0.00609762	0.0667294	1	175839107	175869165	+	protein_coding	Ctr9
ENSRNOG00000018704	7106.75	-0.173411	0.0632031	-2.74371	0.00607496	0.0667294	1	265829107	265839818	+	protein_coding	Nolc1
ENSRNOG00000026928	202.239	-0.211877	0.0772982	-2.74103	0.0061246	0.0667294	2	42726808	42728026	+	protein_coding	AABR07008097.1
ENSRNOG00000002291	542.61	-0.200989	0.0733084	-2.74169	0.00611233	0.0667294	X	79824781	79909678	-	protein_coding	Brwd3
ENSRNOG00000009746	1689.91	-0.226454	0.0825126	-2.74448	0.00606064	0.0667294	X	123217325	123254557	-	protein_coding	Akap17b
ENSRNOG00000007818	1358.89	0.283563	0.103462	2.74074	0.00613009	0.0667294	7	114821970	114848414	-	protein_coding	Slc45a4
ENSRNOG00000043006	22047.5	-0.161481	0.0589118	-2.74106	0.00612412	0.0667294	8	119524038	119531387	+	protein_coding	Epm2aip1
ENSRNOG00000022720	2688.15	-0.140507	0.0512283	-2.74277	0.00609238	0.0667294	9	81716875	81772851	-	protein_coding	Usp37
ENSRNOG00000002322	641.987	0.250363	0.0912664	2.74321	0.00608422	0.0667294	13	102780876	102790639	-	protein_coding	RGD1310587
ENSRNOG00000002511	140.202	0.325582	0.118792	2.74078	0.00612935	0.0667294	10	35078725	35121599	+	protein_coding	Flt4
ENSRNOG00000002764	1337.16	-0.174864	0.0637887	-2.74129	0.00611978	0.0667294	10	61626596	61672136	+	protein_coding	Mettl16
ENSRNOG00000003897	1801.73	0.367331	0.133903	2.74327	0.0060831	0.0667294	10	82745800	82762789	+	protein_coding	Col1a1
ENSRNOG00000004807	1655.26	-0.136671	0.0498574	-2.74123	0.00612096	0.0667294	10	92018561	92040333	+	protein_coding	Arf2
ENSRNOG00000017536	2592.72	-0.115354	0.0420317	-2.74444	0.00606133	0.0667294	16	81493354	81516493	+	protein_coding	Cdc16
ENSRNOG00000019875	3258.43	-0.200921	0.0732462	-2.74309	0.00608648	0.0667294	18	28361282	28390717	+	protein_coding	Matr3
ENSRNOG00000003461	1928.15	-0.152668	0.0556589	-2.74292	0.00608951	0.0667294	19	23936504	23946900	-	protein_coding	Zfp330
ENSRNOG00000021890	2278.82	-0.115701	0.0422075	-2.74124	0.0061207	0.0667294	19	38397465	38409924	+	protein_coding	Nob1
ENSRNOG00000027944	3573.46	-0.279466	0.102002	-2.73981	0.00614755	0.0668691	1	78893270	78895930	+	protein_coding	Pnma8a
ENSRNOG00000020777	1087.26	-0.199088	0.0726782	-2.73931	0.00615681	0.0669075	1	88581205	88605697	+	protein_coding	Zfp382
ENSRNOG00000018627	24813.6	0.299158	0.109227	2.73888	0.00616496	0.0669075	1	165665908	165680206	-	protein_coding	Plekhb1
ENSRNOG00000012392	1446.57	-0.190747	0.0696421	-2.73896	0.00616331	0.0669075	4	9882903	9908689	+	protein_coding	Dnajc2
ENSRNOG00000013048	534.445	-0.210191	0.0767771	-2.73767	0.00618754	0.0670518	2	104045810	104134101	-	protein_coding	Pde7a
ENSRNOG00000010881	22332.1	0.263946	0.0964065	2.73784	0.00618437	0.0670518	9	65698711	65763273	-	protein_coding	Trak2
ENSRNOG00000061270	12845.9	0.234543	0.0856844	2.73729	0.00619475	0.0670797	10	62655999	62664466	-	protein_coding	Git1
ENSRNOG00000005519	4527.53	0.296845	0.108521	2.73537	0.00623097	0.0670947	4	21317694	21560490	+	protein_coding	Grm3
ENSRNOG00000015145	2059.03	-0.122873	0.04493	-2.73476	0.00624255	0.0670947	3	23480265	23510959	-	protein_coding	Ppp6c
ENSRNOG00000007083	427.108	0.205821	0.0752418	2.73546	0.00622931	0.0670947	5	151806457	151813954	+	protein_coding	Gpn2
ENSRNOG00000039858	1631.28	0.258624	0.0945578	2.73509	0.00623632	0.0670947	7	11216974	11223649	-	protein_coding	Mfsd12
ENSRNOG00000008039	2218.86	-0.19819	0.0724212	-2.73663	0.00620727	0.0670947	8	58202820	58253688	-	protein_coding	Cul5
ENSRNOG00000021091	5706.23	-0.301479	0.11022	-2.73526	0.00623316	0.0670947	8	119566508	119644249	+	protein_coding	Trank1
ENSRNOG00000005861	1034.14	0.261777	0.0957052	2.73524	0.0062335	0.0670947	13	111926441	111972603	-	protein_coding	Hsd11b1
ENSRNOG00000009034	519.613	-0.16252	0.0594231	-2.73497	0.00623865	0.0670947	15	70790124	70859185	+	protein_coding	Tdrd3
ENSRNOG00000001859	1021.69	0.236947	0.0866223	2.73541	0.00623033	0.0670947	11	88122270	88124513	+	protein_coding	Sdf2l1
ENSRNOG00000061040	1359.22	-0.136491	0.0498978	-2.73541	0.00623019	0.0670947	20	26755910	26830931	+	protein_coding	Herc4
ENSRNOG00000014268	41233.2	0.287742	0.105228	2.73447	0.00624814	0.0671049	3	2648884	2668809	+	protein_coding	Abca2
ENSRNOG00000009594	116.307	0.366073	0.1339	2.73393	0.00625833	0.0671643	3	164274709	164279378	+	protein_coding	Snai1
ENSRNOG00000010309	1714.09	-0.0905393	0.0331292	-2.73291	0.00627772	0.0673225	7	27081666	27097479	+	protein_coding	Nfyb
ENSRNOG00000017201	6213.19	-0.105798	0.0387235	-2.73214	0.00629239	0.0673745	1	198635446	198638944	-	protein_coding	Cd2bp2
ENSRNOG00000017310	816.972	-0.171462	0.0627841	-2.73098	0.00631458	0.0673745	2	216481435	216509827	-	protein_coding	Rnpc3
ENSRNOG00000025937	602.1	-0.178849	0.0654787	-2.73141	0.0063064	0.0673745	8	21448617	21458379	-	protein_coding	Zfp26
ENSRNOG00000014761	3889.22	0.219822	0.0804927	2.73095	0.00631519	0.0673745	19	14653197	14663914	+	protein_coding	Rasd2
ENSRNOG00000000827	317.604	0.320861	0.11744	2.73213	0.00629262	0.0673745	20	3438797	3440769	-	protein_coding	Ier3
ENSRNOG00000000517	828.837	-0.159648	0.0584564	-2.73106	0.00631307	0.0673745	20	6205902	6219936	+	protein_coding	Kctd20
ENSRNOG00000001091	4760.92	0.206673	0.0756764	2.73102	0.00631395	0.0673745	12	38024518	38053085	-	protein_coding	Hip1r
ENSRNOG00000009772	2736.28	0.17397	0.0637166	2.73038	0.0063262	0.0674421	8	36125998	36254753	+	protein_coding	Kirrel3
ENSRNOG00000031346	1439.52	-0.159238	0.0583279	-2.73004	0.00633261	0.0674608	12	22803854	22811058	-	protein_coding	Ift22
ENSRNOG00000019738	836.026	-0.190288	0.0697264	-2.72907	0.00635138	0.0675358	2	210937288	210943620	-	protein_coding	Gpr61
ENSRNOG00000008377	5491.2	0.214631	0.0786498	2.72895	0.00635367	0.0675358	5	151487576	151536518	-	protein_coding	Wdtc1
ENSRNOG00000031092	7833.56	-0.255648	0.0936637	-2.72942	0.00634457	0.0675358	18	1273452	1390190	-	protein_coding	Rock1
ENSRNOG00000009028	1545.52	0.272512	0.0998798	2.7284	0.0063642	0.067598	7	12820839	12828334	+	protein_coding	Rnf126
ENSRNOG00000003832	554.927	-0.2238	0.082035	-2.7281	0.00636995	0.0676094	13	109521189	109552589	-	protein_coding	Vash2
ENSRNOG00000006378	3642.74	-0.195316	0.0716041	-2.72773	0.00637725	0.0676372	3	111699020	111759911	+	protein_coding	Mga
ENSRNOG00000010688	11871.2	0.388524	0.142456	2.72733	0.00638493	0.0676592	8	40015048	40023193	-	protein_coding	Nrgn
ENSRNOG00000015746	2153.47	0.329027	0.120649	2.72714	0.00638868	0.0676592	19	52270926	52282877	-	protein_coding	Kcng4
ENSRNOG00000027542	383.733	0.307786	0.113076	2.72195	0.00648981	0.0678326	1	206324764	206417143	-	protein_coding	LOC100302465
ENSRNOG00000018391	911.625	0.170405	0.0625869	2.72269	0.00647526	0.0678326	1	219345917	219347728	+	protein_coding	Cdk2ap2
ENSRNOG00000010263	27653.1	0.334574	0.122841	2.72362	0.00645702	0.0678326	2	115823537	115836846	-	protein_coding	Cldn11
ENSRNOG00000020860	2689.5	-0.141733	0.0520746	-2.72173	0.00649421	0.0678326	2	195651929	195674616	+	protein_coding	Tdrkh
ENSRNOG00000039464	7020.62	0.214347	0.0787377	2.7223	0.00648299	0.0678326	4	52345604	52350624	-	protein_coding	Tmem229a
ENSRNOG00000025209	1327.51	0.323773	0.118921	2.72258	0.00647743	0.0678326	4	147854308	147893992	-	protein_coding	Plxnd1
ENSRNOG00000003013	370.725	-0.231997	0.0851724	-2.72385	0.00645249	0.0678326	X	14271016	14331486	-	protein_coding	Rpgr
ENSRNOG00000002389	13711.8	-0.160132	0.0587633	-2.72503	0.00642955	0.0678326	X	107394485	107405564	-	protein_coding	Morf4l2
ENSRNOG00000033791	14367.1	0.189826	0.0696682	2.72472	0.00643562	0.0678326	7	12258467	12275609	-	protein_coding	Apc2
ENSRNOG00000009008	2144.32	-0.157802	0.0579678	-2.72224	0.00648417	0.0678326	8	58272097	58293102	-	protein_coding	Rab39a
ENSRNOG00000047768	3946.43	0.286305	0.105067	2.72497	0.00643069	0.0678326	8	117268336	117280517	+	protein_coding	Lamb2
ENSRNOG00000009642	6949.1	-0.114389	0.0419835	-2.72463	0.00643736	0.0678326	14	107767391	107780270	+	protein_coding	Cct4
ENSRNOG00000000033	12354.2	0.270069	0.0991273	2.72447	0.00644055	0.0678326	13	49132666	49169918	-	protein_coding	Tmcc2
ENSRNOG00000003714	1855.6	-0.19228	0.0705412	-2.72578	0.00641503	0.0678326	10	36715564	36733133	+	protein_coding	Clk4
ENSRNOG00000002835	7967.41	-0.28033	0.102946	-2.72307	0.00646791	0.0678326	10	81991146	82027119	-	protein_coding	Luc7l3
ENSRNOG00000008794	2602.59	-0.0989275	0.0363362	-2.72256	0.0064778	0.0678326	15	8125525	8177781	+	protein_coding	Ube2e1
ENSRNOG00000021752	100.534	0.351139	0.128924	2.72361	0.00645719	0.0678326	17	34224817	34226453	-	pseudogene	Foxq1
ENSRNOG00000017724	3588.01	-0.124009	0.0454973	-2.72564	0.00641773	0.0678326	19	43392084	43429580	+	protein_coding	Sf3b3
ENSRNOG00000001036	633.031	-0.389917	0.143257	-2.7218	0.00649279	0.0678326	12	12665193	12712742	-	protein_coding	Rsph10b
ENSRNOG00000013343	1433.93	0.147967	0.0543797	2.721	0.00650857	0.0678845	7	143929661	143936864	+	protein_coding	Myg1
ENSRNOG00000002705	3119.91	-0.111981	0.0411534	-2.72107	0.00650718	0.0678845	13	26825260	26850460	-	protein_coding	Vps4b
ENSRNOG00000013269	225.911	0.354633	0.130362	2.72036	0.00652103	0.0679164	2	113007548	113026899	+	protein_coding	Tnfsf10
ENSRNOG00000043513	855.684	-0.228015	0.0838112	-2.72057	0.00651686	0.0679164	5	133929531	133959447	-	protein_coding	Cyp4x1
ENSRNOG00000042044	2312.24	0.23737	0.0872646	2.72012	0.00652586	0.0679178	10	86313382	86335923	+	protein_coding	Stard3
ENSRNOG00000015413	1410.01	0.165079	0.0607082	2.71922	0.00654369	0.0680544	1	80047503	80056574	-	protein_coding	Qpctl
ENSRNOG00000007369	5848.74	0.314079	0.115538	2.7184	0.00655994	0.0681743	13	52193988	52197205	-	protein_coding	Shisa4
ENSRNOG00000007971	9489.42	0.18308	0.0673569	2.71806	0.00656655	0.0681745	10	104630572	104637823	-	protein_coding	Wbp2
ENSRNOG00000048898	5686.77	0.223903	0.0823804	2.71792	0.00656939	0.0681745	12	10298554	10391270	-	protein_coding	Wasf3
ENSRNOG00000015599	42.2625	0.366528	0.134902	2.71699	0.00658778	0.0683164	3	120272582	120306551	-	protein_coding	Mall
ENSRNOG00000019491	1793.09	0.219173	0.0806823	2.7165	0.00659764	0.0683205	1	166428760	166457509	+	protein_coding	Stard10
ENSRNOG00000015320	4286.53	0.120066	0.0441969	2.71661	0.00659534	0.0683205	7	144264198	144272578	-	protein_coding	Atp5mc2
ENSRNOG00000018773	673.334	-0.153077	0.0563652	-2.71581	0.0066113	0.0683641	1	42475791	42486035	-	protein_coding	Mtrf1l
ENSRNOG00000019290	510.806	0.225628	0.0830755	2.71593	0.00660891	0.0683641	19	37873514	37905625	+	protein_coding	Pskh1
ENSRNOG00000017751	14532.5	-0.106765	0.0393242	-2.715	0.00662757	0.0684489	1	187770159	187779675	-	protein_coding	Arl6ip1
ENSRNOG00000020715	12900.1	-0.0817055	0.0301037	-2.71414	0.00664486	0.0684489	1	226657560	226683347	+	protein_coding	Ddb1
ENSRNOG00000015630	8080.63	-0.0962888	0.0354888	-2.71321	0.00666339	0.0684489	4	117235022	117252265	+	protein_coding	Cct7
ENSRNOG00000030269	22895.2	0.244935	0.09028	2.71306	0.00666653	0.0684489	4	145703045	146016325	-	protein_coding	Atp2b2
ENSRNOG00000056156	3711.07	-0.154135	0.0568128	-2.71304	0.00666685	0.0684489	5	153122780	153184940	-	protein_coding	Maco1
ENSRNOG00000003891	182.329	-0.352798	0.129985	-2.71415	0.00664461	0.0684489	6	114476141	114476723	-	protein_coding	Dio2
ENSRNOG00000058412	10429	-0.178577	0.0657871	-2.71447	0.00663817	0.0684489	8	97474091	97494834	-	protein_coding	Morf4l1
ENSRNOG00000014275	565.212	-0.20601	0.0759284	-2.71322	0.00666335	0.0684489	16	70778912	70831164	+	protein_coding	AABR07026291.1
ENSRNOG00000038184	2463.93	0.297671	0.109685	2.71387	0.00665027	0.0684489	11	83975366	83976588	+	protein_coding	Camk2n2
ENSRNOG00000025324	9088.26	-0.0768091	0.0282956	-2.71453	0.00663705	0.0684489	18	63226556	63357298	-	protein_coding	Spire1
ENSRNOG00000006244	964.763	-0.229326	0.0845423	-2.71256	0.00667658	0.0685001	8	132775586	132790839	-	protein_coding	Lztfl1
ENSRNOG00000004864	2422.83	-0.184266	0.067948	-2.71187	0.00669043	0.0685733	3	38682145	38741113	-	protein_coding	Prpf40a
ENSRNOG00000000907	170.687	0.254063	0.0936901	2.71174	0.0066932	0.0685733	12	6854919	6879154	-	protein_coding	Alox5ap
ENSRNOG00000058580	3720.43	-0.0922103	0.0340119	-2.71112	0.00670563	0.0686196	2	52301797	52328205	+	protein_coding	Paip1
ENSRNOG00000000785	1389.03	-0.224842	0.0829355	-2.71104	0.00670721	0.0686196	20	2500688	2514546	+	protein_coding	Trim39
ENSRNOG00000004294	117.768	0.340679	0.1257	2.71025	0.00672322	0.0686376	7	28038661	28040510	-	protein_coding	Ascl1
ENSRNOG00000014119	2356.49	-0.117321	0.0432815	-2.71064	0.00671533	0.0686376	9	84324441	84383687	-	protein_coding	Farsb
ENSRNOG00000022736	786.212	-0.168691	0.0622403	-2.71031	0.00672205	0.0686376	16	47665815	47669093	+	protein_coding	Cdkn2aip
ENSRNOG00000014125	126.667	0.352479	0.130067	2.70998	0.00672882	0.0686463	10	66856979	66858598	-	protein_coding	Evi2b
ENSRNOG00000060350	11641.1	0.1846	0.0681363	2.70927	0.0067431	0.0686626	4	123307623	123453478	+	protein_coding	Iqsec1
ENSRNOG00000007882	4559.29	0.148501	0.0548097	2.7094	0.00674049	0.0686626	14	80045077	80169472	-	protein_coding	Ablim2
ENSRNOG00000043102	1444.68	0.249515	0.0920993	2.70919	0.00674467	0.0686626	10	109446443	109479891	+	protein_coding	Bahcc1
ENSRNOG00000010004	66.4081	0.340525	0.125742	2.70811	0.00676668	0.0687898	8	94686937	94691041	+	protein_coding	Ripply2
ENSRNOG00000000917	242.579	0.263205	0.0971844	2.7083	0.00676284	0.0687898	12	30303724	30304036	-	protein_coding	Nupr2
ENSRNOG00000052802	56329.6	0.147093	0.0543412	2.70684	0.00679266	0.0689085	1	198228386	198233588	-	protein_coding	Aldoa
ENSRNOG00000007393	12465.2	0.263217	0.0972381	2.70693	0.00679084	0.0689085	7	107734322	107775714	-	protein_coding	Ndrg1
ENSRNOG00000014718	13222.1	-0.130914	0.0483576	-2.70721	0.00678503	0.0689085	9	84569596	84593565	+	protein_coding	Acsl3
ENSRNOG00000021248	994.981	0.239293	0.088415	2.70648	0.00680013	0.068936	3	123731538	123741339	+	protein_coding	Cdc25b
ENSRNOG00000011211	5413.36	0.264216	0.0976639	2.70536	0.00682308	0.0690079	2	119330079	119537837	-	protein_coding	Pex5l
ENSRNOG00000037871	8351.87	0.131346	0.0485516	2.70529	0.00682438	0.0690079	4	116993913	117111653	-	protein_coding	Sfxn5
ENSRNOG00000004520	1109.98	-0.258844	0.0956669	-2.70568	0.00681643	0.0690079	6	144069021	144123729	-	protein_coding	Wdr60
ENSRNOG00000007654	425.644	0.249577	0.0922661	2.70497	0.0068311	0.0690079	7	69213146	69263142	+	protein_coding	Lrig3
ENSRNOG00000056964	61.2369	0.306925	0.113461	2.70511	0.00682822	0.0690079	11	28056130	28057737	+	processed_pseudogene	AABR07033570.2
ENSRNOG00000011586	1314.92	-0.120852	0.0446879	-2.70435	0.00684379	0.0690819	2	157747541	157759838	-	protein_coding	LOC100909712
ENSRNOG00000010103	9685.82	-0.108998	0.0403078	-2.70415	0.00684798	0.0690819	7	143679616	143701452	+	protein_coding	Eif4b
ENSRNOG00000015346	1060.18	0.195601	0.0723408	2.70388	0.00685351	0.0690895	9	82680383	82699551	-	protein_coding	Obsl1
ENSRNOG00000012775	1194.11	-0.173585	0.0642266	-2.7027	0.00687789	0.0691027	1	31539214	31545559	-	protein_coding	Ccdc127
ENSRNOG00000012651	563.919	-0.191088	0.0707037	-2.70266	0.00687872	0.0691027	3	64731380	64766472	-	protein_coding	Cwc22
ENSRNOG00000002251	4250.14	0.122425	0.0452899	2.70314	0.00686868	0.0691027	14	10854681	10909612	+	protein_coding	Sec31a
ENSRNOG00000019174	163.698	0.254099	0.0940096	2.7029	0.00687372	0.0691027	10	15090315	15098791	-	protein_coding	Chtf18
ENSRNOG00000012012	283.992	-0.187546	0.0693721	-2.70349	0.00686165	0.0691027	15	47211582	47270317	+	protein_coding	Pinx1
ENSRNOG00000005377	681.812	0.216846	0.0802473	2.70222	0.00688784	0.0691462	10	47117134	47131842	-	protein_coding	Tmem11
ENSRNOG00000006523	2697.36	-0.154406	0.0571545	-2.70156	0.00690145	0.069148	6	2568989	2610437	+	protein_coding	Atl2
ENSRNOG00000029738	5646.4	0.276511	0.102351	2.70158	0.00690101	0.069148	7	11556191	11561056	+	protein_coding	Diras1
ENSRNOG00000055408	418.253	0.228402	0.0845481	2.70144	0.00690397	0.069148	7	120263053	120269451	+	protein_coding	Gcat
ENSRNOG00000000435	1357.17	0.20606	0.0762823	2.70129	0.00690714	0.069148	20	4381454	4401610	-	protein_coding	Ppt2
ENSRNOG00000012929	9100.23	-0.232937	0.0862411	-2.701	0.00691313	0.06916	10	66586923	66602987	-	protein_coding	Wsb1
ENSRNOG00000020601	688.517	0.223969	0.0829284	2.70075	0.00691838	0.0691646	7	11238629	11243310	+	protein_coding	Hmg20b
ENSRNOG00000006418	398.101	-0.243988	0.090357	-2.70027	0.00692832	0.0692162	3	153210828	153250641	-	protein_coding	Samhd1
ENSRNOG00000049604	1124.74	0.173858	0.0643983	2.69973	0.00693951	0.0692801	12	47904718	47919400	-	protein_coding	Mvk
ENSRNOG00000014503	5882.46	0.224257	0.0830774	2.69937	0.00694702	0.0693072	18	17698037	17716880	-	protein_coding	Celf4
ENSRNOG00000037415	151.203	-0.22435	0.0831399	-2.69847	0.00696596	0.069358	1	89869771	89871299	-	pseudogene	AABR07002938.1
ENSRNOG00000010409	6064.15	0.155456	0.0576097	2.69844	0.0069665	0.069358	5	57445343	57455018	-	protein_coding	Nol6
ENSRNOG00000001715	5216.82	-0.167633	0.0621183	-2.69861	0.00696298	0.069358	11	83948229	83964055	-	protein_coding	Ece2
ENSRNOG00000000168	12048.3	0.236442	0.0876292	2.69821	0.00697144	0.0693593	3	114711561	114728410	-	protein_coding	Gatm
ENSRNOG00000014375	11809.1	0.186953	0.0693105	2.69733	0.00698977	0.0693985	5	148193709	148231587	+	protein_coding	Adgrb2
ENSRNOG00000002054	1116.49	-0.237724	0.0881305	-2.69741	0.00698821	0.0693985	14	3204389	3247695	+	protein_coding	Glmn
ENSRNOG00000002480	724.229	0.237631	0.0880973	2.69737	0.00698903	0.0693985	17	90670871	90746804	+	protein_coding	Gpr137b
ENSRNOG00000031129	2305.94	0.140585	0.0521457	2.69599	0.00701791	0.0695823	8	22577714	22622560	+	protein_coding	Carm1
ENSRNOG00000020384	7793.07	-0.121154	0.044938	-2.69603	0.00701721	0.0695823	18	27223344	27289876	-	protein_coding	Fam13b
ENSRNOG00000026124	1442.61	0.352264	0.130689	2.69544	0.0070296	0.0696504	5	154489589	154491223	+	protein_coding	Id3
ENSRNOG00000019264	1035.6	0.268938	0.0998227	2.69416	0.00705667	0.0698359	4	157822839	157829241	-	protein_coding	Ltbr
ENSRNOG00000017641	6662.61	0.200561	0.0744448	2.6941	0.00705798	0.0698359	17	10458109	10472447	+	protein_coding	Rnf44
ENSRNOG00000004756	5276.76	0.362767	0.134676	2.69362	0.00706802	0.0698873	13	51534024	51578052	+	protein_coding	Syt2
ENSRNOG00000020533	6600.05	0.27704	0.102879	2.69288	0.00708383	0.069948	1	201499027	201548513	+	protein_coding	Htra1
ENSRNOG00000031197	1250.29	0.231779	0.086067	2.69301	0.00708107	0.069948	18	367861	399242	-	protein_coding	F8
ENSRNOG00000018730	1098.86	0.210379	0.0782319	2.68917	0.00716306	0.0701087	1	80631449	80666585	-	protein_coding	Nectin2
ENSRNOG00000050445	4531.57	0.15511	0.0576991	2.68826	0.00718255	0.0701087	1	188394813	188407132	-	protein_coding	Gde1
ENSRNOG00000053859	2859.41	-0.152383	0.0566759	-2.68867	0.00717363	0.0701087	1	247982179	247985497	-	protein_coding	Ranbp6
ENSRNOG00000012505	544.329	-0.177484	0.065963	-2.69066	0.00713108	0.0701087	2	34290198	34313094	-	protein_coding	Ppwd1
ENSRNOG00000013121	1235.38	-0.17161	0.063811	-2.68936	0.00715899	0.0701087	2	43266738	43294889	+	protein_coding	Mier3
ENSRNOG00000005148	245.897	0.359424	0.133551	2.69128	0.00711775	0.0701087	3	147585946	147597660	+	protein_coding	Scrt2
ENSRNOG00000043300	3022.38	0.275509	0.102441	2.68943	0.00715735	0.0701087	5	58018038	58019836	-	protein_coding	Enho
ENSRNOG00000056524	840.492	0.149228	0.0554777	2.68988	0.00714771	0.0701087	X	157072735	157095274	-	protein_coding	Abcd1
ENSRNOG00000023129	543.583	0.144917	0.0538946	2.6889	0.00716888	0.0701087	9	47496983	47516460	-	protein_coding	Mfsd9
ENSRNOG00000015633	7735.53	-0.127231	0.0473242	-2.6885	0.00717743	0.0701087	9	86044484	86129329	-	protein_coding	Cul3
ENSRNOG00000002545	3315.77	-0.120732	0.0449106	-2.68826	0.00718247	0.0701087	10	6841070	6870011	-	protein_coding	RGD1309748
ENSRNOG00000003144	189.382	0.353139	0.131316	2.68923	0.00716173	0.0701087	10	103395510	103417358	+	protein_coding	Gprc5c
ENSRNOG00000020782	2049.79	-0.172093	0.0639953	-2.68914	0.00716353	0.0701087	15	36950256	37030281	-	protein_coding	Pspc1
ENSRNOG00000012644	1654.67	-0.181947	0.0676378	-2.69002	0.00714488	0.0701087	15	40513341	40545824	-	protein_coding	Nup58
ENSRNOG00000012216	473.85	0.339514	0.12622	2.68987	0.00714798	0.0701087	17	8400145	8429338	-	protein_coding	Tgfbi
ENSRNOG00000054344	406.473	0.34363	0.127777	2.68929	0.00716036	0.0701087	19	25774142	25775659	-	pseudogene	Ier2
ENSRNOG00000032705	2178.04	0.209498	0.0779141	2.68884	0.00717012	0.0701087	12	24543758	24556976	-	protein_coding	Bcl7b
ENSRNOG00000053502	6102.41	0.167666	0.0623894	2.68742	0.00720061	0.0701449	1	165911717	165967069	-	protein_coding	Arhgef17
ENSRNOG00000007769	3988.79	0.176247	0.0655813	2.68745	0.00719996	0.0701449	7	18559204	18585313	-	protein_coding	Marchf2
ENSRNOG00000000718	2665.35	-0.157596	0.0586424	-2.6874	0.00720109	0.0701449	11	1896208	1915587	+	protein_coding	Cggbp1
ENSRNOG00000001726	619.211	0.254525	0.0947181	2.68719	0.00720567	0.0701449	11	73738432	73774190	+	protein_coding	Tmem44
ENSRNOG00000028350	993.898	0.285562	0.106297	2.68646	0.00722126	0.0701935	2	122877285	122884360	+	protein_coding	Arse
ENSRNOG00000010980	1432.27	0.257199	0.0957466	2.68625	0.00722587	0.0701935	2	142686723	142706359	+	protein_coding	Proser1
ENSRNOG00000009894	1646.19	-0.142293	0.0529679	-2.6864	0.00722269	0.0701935	4	28441300	28551784	+	protein_coding	Vps50
ENSRNOG00000008075	795.139	-0.193973	0.0722247	-2.68569	0.007238	0.0701935	5	113592918	113682484	+	protein_coding	Ift74
ENSRNOG00000002229	7224.18	0.121906	0.0453923	2.68561	0.0072398	0.0701935	11	68695838	68842320	-	protein_coding	Adcy5
ENSRNOG00000001294	1334.8	-0.206662	0.0769421	-2.68595	0.0072325	0.0701935	12	39423595	39506890	+	protein_coding	Ift81
ENSRNOG00000048817	1525.37	-0.187191	0.0697095	-2.6853	0.00724657	0.0702121	X	63954726	63961613	-	protein_coding	Gspt2
ENSRNOG00000057713	1117.94	0.188676	0.0702764	2.68476	0.00725812	0.0702298	4	44573263	44580638	+	protein_coding	Cav2
ENSRNOG00000001596	11534	0.130802	0.0487191	2.68482	0.00725697	0.0702298	3	60811209	60813869	-	protein_coding	Atp5mc3
ENSRNOG00000049054	6127.69	0.275477	0.102625	2.68431	0.00726796	0.0702311	6	41917131	41923542	+	protein_coding	Ntsr2
ENSRNOG00000004061	5138.47	-0.224424	0.0836015	-2.68445	0.0072649	0.0702311	6	80159363	80167677	+	protein_coding	Pnn
ENSRNOG00000016963	12512.5	-0.133018	0.0495732	-2.68326	0.00729087	0.0704053	9	92305050	92435365	-	protein_coding	Trip12
ENSRNOG00000021900	141.321	-0.262868	0.0979795	-2.68289	0.00729891	0.0704125	7	10771127	10773887	-	protein_coding	Zfp873
ENSRNOG00000056246	16659	-0.114925	0.0428381	-2.68278	0.00730136	0.0704125	9	54212766	54284872	+	protein_coding	Gls
ENSRNOG00000021117	1770.08	0.142626	0.0532372	2.67907	0.00738265	0.0706459	1	222087325	222098297	-	protein_coding	Rps6ka4
ENSRNOG00000034161	1049.72	0.133113	0.0496823	2.67929	0.00737795	0.0706459	2	211337270	211337531	+	protein_coding	Cox6b1
ENSRNOG00000024636	1292.49	-0.175615	0.065537	-2.67963	0.00737034	0.0706459	4	40381684	40385349	-	protein_coding	Gpr85
ENSRNOG00000012640	2905.33	0.160276	0.059774	2.68136	0.00733228	0.0706459	3	2569134	2573387	-	protein_coding	Dpp7
ENSRNOG00000009180	180.942	0.246744	0.092033	2.68104	0.00733945	0.0706459	3	148510778	148533404	+	protein_coding	Xkr7
ENSRNOG00000058461	7930.09	0.243746	0.0909468	2.6801	0.0073601	0.0706459	5	145079802	145088498	+	protein_coding	Sfpq
ENSRNOG00000021526	581.947	0.343334	0.128168	2.67878	0.00738908	0.0706459	5	160176123	160179978	-	protein_coding	Slc25a34
ENSRNOG00000052022	2966.77	-0.278113	0.1038	-2.67931	0.00737735	0.0706459	X	153064027	153067500	+	protein_coding	Pnma3
ENSRNOG00000003890	5988.44	-0.158318	0.0590868	-2.67942	0.00737498	0.0706459	7	54213318	54236625	+	protein_coding	Nap1l1
ENSRNOG00000018153	7791.09	-0.180289	0.0672992	-2.67892	0.00738598	0.0706459	8	116502936	116532169	-	protein_coding	Rbm5
ENSRNOG00000053687	69.2116	-0.306941	0.114546	-2.67964	0.0073701	0.0706459	8	131965133	131966540	+	protein_coding	Znf660
ENSRNOG00000016562	1444.48	-0.110042	0.0410529	-2.68049	0.00735147	0.0706459	18	15914398	15921734	-	protein_coding	Zfp24
ENSRNOG00000018359	2109.74	0.235623	0.0878875	2.68096	0.00734114	0.0706459	18	71395829	71424157	+	protein_coding	Smad7
ENSRNOG00000030910	2746.98	0.225873	0.0843291	2.67847	0.00739596	0.0706649	8	46806146	47094352	-	protein_coding	Grik4
ENSRNOG00000019965	681.149	0.209864	0.0784414	2.67542	0.00746347	0.0711219	1	199664172	199670961	+	protein_coding	Tgfb1i1
ENSRNOG00000018746	1832.34	-0.11137	0.0416266	-2.67545	0.00746301	0.0711219	2	30815702	30846149	-	protein_coding	Slc30a5
ENSRNOG00000030759	731.624	-0.186821	0.0698259	-2.67553	0.00746111	0.0711219	X	34623404	34673742	+	protein_coding	Nhs
ENSRNOG00000004901	2336.09	-0.130268	0.0486903	-2.67544	0.00746318	0.0711219	6	26214334	26241337	-	protein_coding	Slc4a1ap
ENSRNOG00000007483	110.31	0.347498	0.129945	2.6742	0.00749088	0.07133	10	13594686	13619935	-	protein_coding	Ccnf
ENSRNOG00000010257	1833.1	0.209446	0.0783269	2.674	0.00749517	0.07133	10	75495816	75516304	+	protein_coding	Cuedc1
ENSRNOG00000006485	2177.4	-0.146577	0.0548337	-2.67312	0.00751499	0.0714716	5	56554968	56567320	-	protein_coding	Topors
ENSRNOG00000047491	3483.28	-0.213629	0.0799307	-2.67267	0.00752496	0.0714723	X	23081124	23090507	+	protein_coding	AABR07037520.1
ENSRNOG00000014082	163.983	0.375443	0.140464	2.67288	0.00752037	0.0714723	7	143958857	143967484	-	protein_coding	Sp7
ENSRNOG00000026643	4620.59	-0.190636	0.0713691	-2.67113	0.00755964	0.0717545	8	17421556	17446165	+	protein_coding	Chordc1
ENSRNOG00000016595	175.027	0.358311	0.134156	2.67085	0.00756584	0.0717662	1	256101902	256107649	+	protein_coding	Hhex
ENSRNOG00000018433	867.166	0.176483	0.0660915	2.67029	0.00757865	0.0717935	1	265761737	265764437	+	protein_coding	Hps6
ENSRNOG00000016975	652.544	0.302446	0.113259	2.67038	0.00757652	0.0717935	3	150091629	150108898	-	protein_coding	Pxmp4
ENSRNOG00000003463	5077.33	0.274142	0.102682	2.66983	0.00758901	0.0718446	10	46570995	46593009	-	protein_coding	Srebf1
ENSRNOG00000029805	267.749	-0.23284	0.0872346	-2.66912	0.00760498	0.0719487	1	84685930	84698793	+	protein_coding	AABR07002774.2
ENSRNOG00000021468	1005.81	-0.273893	0.102654	-2.66812	0.00762774	0.0721168	4	54474135	55407922	-	protein_coding	Grm8
ENSRNOG00000016246	1536.31	0.204155	0.0765251	2.66782	0.00763454	0.0721339	18	80862371	80865584	-	protein_coding	Tshz1
ENSRNOG00000061118	1045.87	-0.180705	0.0677933	-2.66552	0.00768689	0.0721473	2	183807072	183811118	-	lincRNA	LOC102551095
ENSRNOG00000021166	472.713	0.367926	0.137993	2.66627	0.00766982	0.0721473	2	197855459	197860699	-	protein_coding	Ecm1
ENSRNOG00000046905	1500.94	-0.130137	0.0487953	-2.66699	0.00765342	0.0721473	4	29726145	29778039	-	protein_coding	Sgce
ENSRNOG00000013589	3552.82	0.25688	0.0963496	2.66612	0.00767321	0.0721473	4	149261043	149273891	+	protein_coding	Cxcl12
ENSRNOG00000022274	2087.83	0.183286	0.0687107	2.6675	0.00764189	0.0721473	3	12020228	12029877	-	protein_coding	Slc2a8
ENSRNOG00000006864	2771.78	-0.170235	0.063874	-2.66517	0.00769502	0.0721473	8	60126623	60570058	-	protein_coding	Scaper
ENSRNOG00000016905	3947.53	-0.131911	0.0494858	-2.66564	0.00768418	0.0721473	8	61080102	61157611	+	protein_coding	Hmg20a
ENSRNOG00000002599	93.4049	0.326502	0.122444	2.66655	0.0076635	0.0721473	10	47930632	47949773	+	protein_coding	Grap
ENSRNOG00000016109	5084.77	0.109492	0.041081	2.66527	0.0076927	0.0721473	10	56512614	56524229	+	protein_coding	Neurl4
ENSRNOG00000059008	1254.78	0.275517	0.103379	2.66513	0.00769584	0.0721473	10	85301874	85330397	+	protein_coding	Socs7
ENSRNOG00000016705	5478.64	-0.198487	0.0744281	-2.66683	0.00765707	0.0721473	17	30683639	30714495	-	protein_coding	Prpf4b
ENSRNOG00000014981	10622.2	-0.187579	0.0703424	-2.66666	0.00766101	0.0721473	18	1178786	1216409	-	protein_coding	Usp14
ENSRNOG00000013969	18517.5	-0.27916	0.10478	-2.66424	0.00771628	0.0722452	1	16478126	16601769	+	protein_coding	Ahi1
ENSRNOG00000008671	160.216	-0.219579	0.0824155	-2.6643	0.00771494	0.0722452	15	103208257	103244494	-	processed_transcript	AABR07019383.1
ENSRNOG00000042916	1278.98	-0.13974	0.0524621	-2.66364	0.00772999	0.0723267	20	27535323	27552349	-	protein_coding	Rwdd1
ENSRNOG00000007486	1054.09	0.161756	0.0607337	2.66336	0.00773648	0.0723406	4	146598412	146777124	+	protein_coding	Atg7
ENSRNOG00000024647	3338.7	-0.155211	0.0582822	-2.66309	0.00774263	0.0723513	4	133285551	133323755	+	protein_coding	Ppp4r2
ENSRNOG00000005438	11354.5	-0.215483	0.0809417	-2.6622	0.00776308	0.0723995	3	137618897	137925605	+	protein_coding	Pcsk2
ENSRNOG00000030238	5411.26	0.210649	0.0791366	2.66185	0.00777134	0.0723995	5	147323239	147330266	+	protein_coding	Fndc5
ENSRNOG00000056721	963.205	-0.17638	0.0662612	-2.66188	0.0077705	0.0723995	6	86823683	86876633	+	protein_coding	Fancm
ENSRNOG00000011452	64507.6	0.163416	0.0613934	2.66178	0.00777283	0.0723995	10	65586503	65590126	+	protein_coding	Aldoc
ENSRNOG00000005869	423.156	-0.172772	0.0648991	-2.66216	0.00776415	0.0723995	15	11650009	11650915	+	processed_pseudogene	AABR07017110.1
ENSRNOG00000006304	1560.26	-0.148854	0.055931	-2.66138	0.00778217	0.0724399	7	60719065	60743328	-	protein_coding	Mdm2
ENSRNOG00000050401	2718.12	0.188728	0.0709516	2.65996	0.00781509	0.0725069	1	148424976	148443358	-	protein_coding	Vbp1
ENSRNOG00000020776	1341.59	0.157974	0.0594185	2.65867	0.00784487	0.0725069	1	217018915	217034904	+	protein_coding	Dhcr7
ENSRNOG00000013692	496.939	-0.165648	0.0623037	-2.65872	0.00784388	0.0725069	2	127770675	127827800	+	protein_coding	Abhd18
ENSRNOG00000060735	81.376	0.346199	0.13012	2.66062	0.00779976	0.0725069	3	93648342	93648657	+	protein_coding	AABR07053136.1
ENSRNOG00000022325	1291.81	-0.176081	0.0662074	-2.65954	0.00782469	0.0725069	5	68717518	68763850	+	protein_coding	Smc2
ENSRNOG00000008578	8212.78	0.171368	0.0644564	2.65866	0.00784519	0.0725069	X	1707288	1718637	-	protein_coding	Cdk16
ENSRNOG00000013162	17620	-0.268641	0.101029	-2.65905	0.00783623	0.0725069	X	122808604	122811789	+	protein_coding	Zcchc12
ENSRNOG00000057881	2497.99	0.267827	0.100677	2.66026	0.00780808	0.0725069	7	11712187	11724843	-	protein_coding	Sppl2b
ENSRNOG00000024879	1435.82	0.211817	0.0796957	2.65783	0.00786461	0.0725069	7	12840937	12851153	+	protein_coding	Polrmt
ENSRNOG00000010240	563.808	-0.331236	0.124569	-2.65905	0.00783606	0.0725069	8	92937738	92942076	-	protein_coding	Tent5a
ENSRNOG00000019262	7217.21	0.172648	0.0649546	2.65798	0.00786109	0.0725069	8	130009572	130106382	+	protein_coding	Trak1
ENSRNOG00000009694	667.183	0.309165	0.116242	2.65967	0.00782177	0.0725069	15	20776053	20822740	-	protein_coding	Bmp4
ENSRNOG00000014454	3392.29	0.127804	0.0480515	2.65973	0.0078204	0.0725069	16	19288354	19303824	-	protein_coding	Ap1m1
ENSRNOG00000031421	1758.98	-0.149575	0.0562751	-2.65792	0.00786251	0.0725069	18	40586314	40597671	+	protein_coding	Eif1a
ENSRNOG00000046791	231.848	0.355284	0.13365	2.65832	0.0078531	0.0725069	20	28572241	28717243	+	protein_coding	Sh3rf3
ENSRNOG00000003131	2395.7	0.176406	0.0663899	2.65712	0.00788106	0.072566	10	13874455	13892997	-	protein_coding	Traf7
ENSRNOG00000024839	809.781	0.242703	0.0913344	2.6573	0.00787682	0.072566	20	31313017	31318736	+	protein_coding	Tysnd1
ENSRNOG00000019270	238.448	0.333434	0.125513	2.65656	0.0078942	0.0725973	1	165972439	165997751	-	protein_coding	P2ry6
ENSRNOG00000020424	520.884	0.274894	0.103501	2.65594	0.00790874	0.0725973	1	202432365	202560628	+	protein_coding	Plpp4
ENSRNOG00000017426	4269.71	-0.11418	0.0429865	-2.65619	0.00790296	0.0725973	5	141572535	141590781	+	protein_coding	Rragc
ENSRNOG00000054890	4612.05	0.34155	0.128583	2.65627	0.00790102	0.0725973	X	156463952	156487245	+	protein_coding	Flna
ENSRNOG00000017333	16775	-0.23242	0.0875105	-2.65591	0.00790957	0.0725973	18	24172586	24182012	-	protein_coding	Syt4
ENSRNOG00000004415	4678.18	-0.171182	0.0644761	-2.65497	0.00793162	0.0727535	6	86713603	86780147	+	protein_coding	Togaram1
ENSRNOG00000005953	114.516	-0.380392	0.1433	-2.65453	0.00794196	0.0727929	1	211943876	211956858	-	protein_coding	AABR07005983.1
ENSRNOG00000020590	3342.17	0.193606	0.0729388	2.65436	0.00794598	0.0727929	2	188661698	188672247	-	protein_coding	Adam15
ENSRNOG00000020551	1973.97	0.16378	0.0617328	2.65304	0.00797708	0.0728739	1	220806472	220808804	+	protein_coding	Bles03
ENSRNOG00000036869	3651.46	0.298016	0.112339	2.65284	0.00798175	0.0728739	5	173230363	173233188	-	protein_coding	Tmem88b
ENSRNOG00000025290	87.3956	-0.380198	0.143298	-2.6532	0.0079732	0.0728739	X	37643168	37705263	-	protein_coding	AABR07038029.1
ENSRNOG00000007031	4127.19	0.259232	0.097737	2.65235	0.00799344	0.0728739	6	92660504	92760018	-	protein_coding	Trim9
ENSRNOG00000005568	4386.92	-0.135459	0.0510729	-2.65227	0.00799516	0.0728739	6	95323578	95360127	+	protein_coding	AABR07064804.1
ENSRNOG00000020249	2276.69	0.172268	0.0649197	2.65356	0.00796465	0.0728739	8	117365100	117382715	-	protein_coding	P4htm
ENSRNOG00000012594	2402.22	-0.168417	0.0634738	-2.65333	0.00797011	0.0728739	15	61873055	61914072	+	protein_coding	Sugt1
ENSRNOG00000054625	525.749	0.260211	0.0981022	2.65244	0.00799114	0.0728739	19	37284922	37303788	-	protein_coding	Fhod1
ENSRNOG00000006853	5970.9	-0.183975	0.0693865	-2.65146	0.00801446	0.0729119	5	109499407	109651730	-	protein_coding	Elavl2
ENSRNOG00000002210	2277.13	0.171026	0.0644974	2.65167	0.00800941	0.0729119	14	7073444	7104566	+	protein_coding	Hsd17b11
ENSRNOG00000008937	23231	0.262673	0.0990654	2.65151	0.00801316	0.0729119	13	52553774	52575051	+	protein_coding	Csrp1
ENSRNOG00000025317	2291.53	-0.133482	0.0503526	-2.65094	0.00802681	0.0729295	6	1410506	1423041	+	protein_coding	Gpatch11
ENSRNOG00000020653	392.697	0.220308	0.0831118	2.65074	0.00803153	0.0729295	8	21984913	21995806	-	protein_coding	S1pr2
ENSRNOG00000008078	329.186	-0.253843	0.0957564	-2.65093	0.00802715	0.0729295	10	94207313	94228236	+	protein_coding	Kcnh6
ENSRNOG00000053232	247.906	0.301511	0.113757	2.65049	0.00803753	0.0729382	17	11953551	12134386	+	protein_coding	Ror2
ENSRNOG00000010479	17847.7	-0.156639	0.0591066	-2.65011	0.00804651	0.0729739	15	87506958	93868301	-	protein_coding	Mycbp2
ENSRNOG00000028274	12841.2	0.32937	0.124309	2.6496	0.00805881	0.0730131	1	226260557	226292480	-	protein_coding	Myrf
ENSRNOG00000036827	2409.65	0.336057	0.126838	2.64951	0.00806094	0.0730131	7	145146480	145154131	-	protein_coding	Ppp1r1a
ENSRNOG00000058973	1357.35	-0.148937	0.0562177	-2.64928	0.00806629	0.0730158	6	29012006	29163134	+	protein_coding	Atad2b
ENSRNOG00000021057	4552.72	-0.0869399	0.0328284	-2.64831	0.0080895	0.0730564	1	228395557	228425361	+	protein_coding	Osbp
ENSRNOG00000007574	9260.69	0.241531	0.0912039	2.64825	0.00809099	0.0730564	5	159428514	159471144	+	protein_coding	Padi2
ENSRNOG00000016204	1742.59	0.187878	0.0709381	2.64848	0.00808553	0.0730564	7	117779619	117786872	-	protein_coding	Lrrc24
ENSRNOG00000000493	257.558	0.195845	0.073941	2.64867	0.00808098	0.0730564	20	7409400	7427581	+	protein_coding	Snrpc
ENSRNOG00000014081	87.4223	-0.282803	0.106805	-2.64784	0.00810082	0.0730995	10	41392665	41408518	-	protein_coding	Nmur2
ENSRNOG00000012564	1125.27	-0.118314	0.044698	-2.64695	0.00812203	0.0731995	X	123460279	123486814	-	protein_coding	RGD1564541
ENSRNOG00000004130	2858.7	-0.168196	0.0635419	-2.647	0.00812082	0.0731995	14	60471961	60503803	-	protein_coding	Anapc4
ENSRNOG00000023650	3380.32	-0.128812	0.0486697	-2.64665	0.00812924	0.0732189	14	10718843	10749120	-	protein_coding	Cops4
ENSRNOG00000047611	1302.66	-0.214685	0.0811239	-2.64639	0.00813568	0.0732312	3	156642463	156717686	+	protein_coding	Top1
ENSRNOG00000021317	7343.97	-0.119348	0.045104	-2.64606	0.00814347	0.0732558	7	60109973	60122805	-	protein_coding	Cct2
ENSRNOG00000022745	1695.74	-0.130828	0.0494565	-2.64532	0.00816127	0.0733702	2	62870870	62887048	-	protein_coding	RGD1306502
ENSRNOG00000011193	1837.52	-0.131623	0.0497684	-2.64471	0.00817617	0.0734239	8	83070544	83205441	+	protein_coding	Hmgcll1
ENSRNOG00000018483	1745.44	0.161451	0.061048	2.64466	0.0081774	0.0734239	19	32188266	32248684	+	protein_coding	Smad1
ENSRNOG00000050224	1097.31	-0.121526	0.0459589	-2.64423	0.00818762	0.07347	1	252497451	252536104	+	protein_coding	Stambpl1
ENSRNOG00000007671	2644.42	-0.114379	0.0432675	-2.64354	0.00820446	0.0735754	5	57042704	57061365	-	protein_coding	Smu1
ENSRNOG00000024309	3592.52	0.154904	0.0586102	2.64295	0.0082188	0.0735962	1	89075974	89084859	-	protein_coding	Cox6b1
ENSRNOG00000021102	7906.63	0.308887	0.116887	2.64261	0.00822688	0.0735962	1	89550737	89560719	-	protein_coding	Scn1b
ENSRNOG00000016778	5093.07	0.163938	0.0620417	2.64239	0.00823223	0.0735962	4	157479548	157486914	-	protein_coding	Cops7a
ENSRNOG00000007432	1237.89	-0.128597	0.0486654	-2.64248	0.00823021	0.0735962	7	24745050	24851227	-	protein_coding	Polr3b
ENSRNOG00000001599	659.821	-0.137768	0.0521277	-2.64289	0.00822016	0.0735962	11	27085710	27094364	-	protein_coding	Rwdd2b
ENSRNOG00000045843	9459.78	0.191408	0.072452	2.64186	0.0082451	0.0736414	5	58855772	58882096	+	protein_coding	Rusc2
ENSRNOG00000030034	264.795	-0.287789	0.108938	-2.64177	0.00824747	0.0736414	6	46629973	46631983	-	protein_coding	Sox11
ENSRNOG00000050206	576.542	0.301724	0.114269	2.64048	0.00827895	0.0737507	1	217151165	217592763	+	protein_coding	Shank2
ENSRNOG00000011014	5741.39	-0.120391	0.0456108	-2.63954	0.00830189	0.0737507	4	58064832	58195143	-	protein_coding	Copg2
ENSRNOG00000023065	1858.62	-0.119217	0.0451465	-2.64067	0.00827424	0.0737507	4	149877888	149882824	+	protein_coding	Zfp637
ENSRNOG00000011884	4022.85	-0.0920314	0.0348632	-2.63979	0.00829584	0.0737507	3	11317182	11336458	+	protein_coding	Golga2
ENSRNOG00000029582	548.852	-0.291755	0.110546	-2.63923	0.00830944	0.0737507	X	118534911	118615798	-	protein_coding	Lrch2
ENSRNOG00000033688	14759.9	0.154258	0.0584239	2.64033	0.00828262	0.0737507	6	137288809	137311932	+	protein_coding	Cep170b
ENSRNOG00000018700	52197.2	0.29557	0.111993	2.63918	0.00831073	0.0737507	8	128824507	128850358	+	protein_coding	Mobp
ENSRNOG00000036664	3320.54	-0.0951753	0.0360537	-2.63982	0.00829503	0.0737507	10	110445796	110463727	+	protein_coding	Narf
ENSRNOG00000039284	184.602	0.275039	0.104183	2.63995	0.00829172	0.0737507	15	33182127	33193537	-	protein_coding	Haus4
ENSRNOG00000050796	126.526	-0.296812	0.112414	-2.64034	0.00828222	0.0737507	17	3729420	3729810	-	protein_coding	AABR07026893.1
ENSRNOG00000024737	7882.78	-0.171852	0.0651558	-2.63755	0.00835063	0.0740593	1	193076429	193146394	+	protein_coding	Tnrc6a
ENSRNOG00000020546	993.02	0.292417	0.110966	2.63519	0.00840901	0.0743519	1	82248045	82266727	-	protein_coding	Lipe
ENSRNOG00000025735	55.5064	0.330525	0.12542	2.63534	0.0084052	0.0743519	4	6931494	6948243	+	protein_coding	Wdr86
ENSRNOG00000010067	2598.23	0.136011	0.0516047	2.63563	0.00839809	0.0743519	5	154315032	154319629	-	protein_coding	Lypla2
ENSRNOG00000014556	1708.96	0.172425	0.0654296	2.63527	0.00840699	0.0743519	13	24823487	24913884	+	protein_coding	Cdh20
ENSRNOG00000018767	2198.62	-0.154628	0.0586784	-2.63518	0.00840933	0.0743519	17	70586393	70603267	+	protein_coding	Rbm17
ENSRNOG00000053196	8314.91	0.254507	0.0966048	2.63452	0.00842573	0.0743604	7	139271697	139279499	+	protein_coding	Slc48a1
ENSRNOG00000051344	2069.47	-0.0985525	0.0374034	-2.63485	0.00841733	0.0743604	10	89236255	89244041	+	protein_coding	Psme3
ENSRNOG00000018226	1469.57	0.170402	0.0646769	2.63467	0.00842198	0.0743604	19	53647814	53688597	-	protein_coding	Zcchc14
ENSRNOG00000020266	59968.6	0.149303	0.0566782	2.63423	0.00843275	0.074377	7	11401500	11406771	-	protein_coding	Eef2
ENSRNOG00000025394	3506.4	0.285466	0.10838	2.63394	0.00844004	0.0743959	3	45683992	45917745	+	protein_coding	Tanc1
ENSRNOG00000015304	1373.47	0.229744	0.0872895	2.63197	0.00848906	0.0744691	1	78417718	78420427	+	protein_coding	Tmem160
ENSRNOG00000010117	11074.3	-0.169706	0.0644676	-2.63242	0.00847788	0.0744691	1	282139822	282170017	-	protein_coding	Eif3a
ENSRNOG00000012799	2676.64	-0.101406	0.0385182	-2.63268	0.00847149	0.0744691	2	54857687	54893404	+	protein_coding	Prkaa1
ENSRNOG00000023404	281.36	-0.279617	0.106238	-2.63198	0.00848882	0.0744691	2	240495370	240519141	+	protein_coding	Slc9b2
ENSRNOG00000010090	690.58	-0.152786	0.0580433	-2.63228	0.00848151	0.0744691	4	123760742	123787528	+	protein_coding	Ccdc174
ENSRNOG00000009421	4198.36	0.125206	0.0475752	2.63175	0.00849471	0.0744691	3	110669311	110690173	+	protein_coding	Ivd
ENSRNOG00000007114	4181.1	-0.139198	0.052883	-2.6322	0.0084835	0.0744691	6	76174451	76205426	+	protein_coding	Psma6
ENSRNOG00000023312	28185.6	-0.186397	0.0708022	-2.63264	0.00847229	0.0744691	9	45466687	45505767	-	protein_coding	Lonrf2
ENSRNOG00000002135	5200.55	-0.1187	0.0451	-2.63193	0.00849002	0.0744691	14	37113209	37128737	+	protein_coding	Sgcb
ENSRNOG00000005809	691.017	0.251258	0.0955026	2.6309	0.00851591	0.0746097	4	170913922	170932618	-	protein_coding	Arhgdib
ENSRNOG00000020742	4087.83	0.156358	0.0594381	2.6306	0.00852337	0.0746298	1	221019499	221041401	-	protein_coding	Pcnx3
ENSRNOG00000010453	6280.51	-0.137922	0.0524494	-2.62963	0.0085479	0.0747993	4	7532888	7582207	-	protein_coding	Klhl7
ENSRNOG00000000861	203.744	0.339242	0.129018	2.62941	0.00855328	0.0748011	X	140878215	140888795	+	protein_coding	Zic3
ENSRNOG00000022660	141.864	-0.276778	0.105277	-2.62904	0.00856274	0.0748093	3	94848822	94986263	+	protein_coding	Ccdc73
ENSRNOG00000003861	730.114	-0.132424	0.0503712	-2.62896	0.00856457	0.0748093	13	81682017	81698833	-	protein_coding	Gorab
ENSRNOG00000021023	27053	0.336447	0.128134	2.62574	0.00864602	0.0749881	1	89345428	89360733	-	protein_coding	Mag
ENSRNOG00000029061	1583.21	-0.211879	0.0806946	-2.62569	0.00864729	0.0749881	1	198298137	198301161	+	protein_coding	Hirip3
ENSRNOG00000016505	2458.41	-0.205425	0.0781813	-2.62754	0.00860039	0.0749881	2	27905534	27938525	+	protein_coding	Fam169a
ENSRNOG00000029686	326.658	-0.270949	0.103169	-2.62626	0.00863298	0.0749881	4	9809605	9810649	+	pseudogene	LOC102555727
ENSRNOG00000014274	1127.72	-0.17656	0.0672354	-2.626	0.00863955	0.0749881	5	140712582	140756085	+	protein_coding	Trit1
ENSRNOG00000016553	1198.33	-0.355501	0.135342	-2.62668	0.00862217	0.0749881	5	157002825	157059508	-	protein_coding	Vwa5b1
ENSRNOG00000026212	4671.15	0.238912	0.0909405	2.62712	0.00861099	0.0749881	7	120345179	120375156	+	protein_coding	Micall1
ENSRNOG00000003223	4318.42	0.138922	0.0528981	2.62622	0.00863378	0.0749881	13	100666074	100672731	-	protein_coding	Degs1
ENSRNOG00000055466	811.189	-0.135228	0.0514846	-2.62657	0.00862506	0.0749881	10	57644206	57653359	-	protein_coding	Derl2
ENSRNOG00000050490	389.553	-0.242238	0.0922569	-2.62569	0.00864726	0.0749881	10	94982050	94982117	-	miRNA	Mir3064
ENSRNOG00000000923	5146.18	-0.178113	0.0678258	-2.62603	0.00863873	0.0749881	12	30491415	30501860	-	protein_coding	Cct6a
ENSRNOG00000001256	6147.65	0.181962	0.0692443	2.62782	0.00859333	0.0749881	12	40266661	40332612	-	protein_coding	Atxn2
ENSRNOG00000020230	1251.42	0.211314	0.0805122	2.62461	0.00867472	0.0751809	7	11414445	11428552	+	protein_coding	Pias4
ENSRNOG00000031203	1795.89	-0.160404	0.0611479	-2.62321	0.00871044	0.0754452	6	72124416	72202713	+	protein_coding	Scfd1
ENSRNOG00000015669	167.217	0.239624	0.0913794	2.6223	0.00873395	0.0755977	10	56489551	56491715	-	protein_coding	Kctd11
ENSRNOG00000016560	263.583	0.307208	0.11716	2.62212	0.0087385	0.0755977	17	15845930	15858771	+	protein_coding	Card19
ENSRNOG00000018384	139.136	0.278389	0.106185	2.62173	0.0087484	0.0756381	1	205956341	206282575	-	protein_coding	Adam12
ENSRNOG00000010952	2766.31	-0.173671	0.0662839	-2.62011	0.0087902	0.0756901	4	147756552	147826997	+	protein_coding	Ift122
ENSRNOG00000052831	304.035	-0.305927	0.116735	-2.6207	0.00877497	0.0756901	X	106748118	106749637	-	lincRNA	AABR07040629.1
ENSRNOG00000049828	654.191	0.250074	0.0954234	2.62068	0.00877543	0.0756901	14	1456843	1461543	-	protein_coding	Crlf2
ENSRNOG00000011096	40.7478	-0.317814	0.121299	-2.62007	0.00879106	0.0756901	14	51458442	51462721	-	protein_coding	Hmgb3
ENSRNOG00000006542	37553	0.206257	0.0787129	2.62037	0.0087835	0.0756901	10	13537032	13542077	-	protein_coding	Atp6v0c
ENSRNOG00000059840	2934.7	0.266419	0.101678	2.62023	0.00878697	0.0756901	17	10153993	10208360	-	protein_coding	Unc5a
ENSRNOG00000001640	1997.96	-0.153119	0.0584352	-2.62032	0.00878468	0.0756901	11	45480249	45510961	-	protein_coding	Tomm70
ENSRNOG00000004089	11807.7	0.267748	0.102203	2.61976	0.00879914	0.0756988	7	94480395	94563001	-	protein_coding	Enpp2
ENSRNOG00000018416	4783.28	0.215169	0.0821371	2.61963	0.00880255	0.0756988	9	16862247	16902199	+	protein_coding	Ttbk1
ENSRNOG00000010076	393.097	0.307495	0.117438	2.61836	0.00883533	0.0759355	13	52705173	52752997	-	protein_coding	Pkp1
ENSRNOG00000010408	1198.77	-0.130658	0.0499205	-2.61732	0.00886225	0.0760373	7	74989222	74992582	+	protein_coding	Polr2k
ENSRNOG00000009946	4902.47	0.203943	0.0779212	2.6173	0.00886296	0.0760373	8	22750335	22774903	+	protein_coding	Ldlr
ENSRNOG00000001070	3463.58	0.11113	0.042457	2.61747	0.00885836	0.0760373	12	37668368	37677063	+	protein_coding	Cdk2ap1
ENSRNOG00000019423	5061.35	0.179265	0.068506	2.61678	0.00887624	0.0761062	5	173296269	173307945	+	protein_coding	Dvl1
ENSRNOG00000014890	1494.67	0.132475	0.0506449	2.61577	0.00890257	0.0762866	1	264755537	264756546	-	protein_coding	Mrpl43
ENSRNOG00000022910	365.789	0.217787	0.0832813	2.61508	0.00892078	0.0763029	2	242634398	242714182	+	protein_coding	Emcn
ENSRNOG00000021796	77.6169	0.366634	0.140186	2.61534	0.00891397	0.0763029	10	10555336	10564433	+	protein_coding	RGD1565166
ENSRNOG00000018785	571.31	0.249018	0.0952381	2.61469	0.00893086	0.0763029	10	56827593	56831243	-	protein_coding	Slc16a13
ENSRNOG00000000585	8076.89	-0.116228	0.0444434	-2.61519	0.00891774	0.0763029	20	45383999	45399694	-	protein_coding	Amd1
ENSRNOG00000001055	2461.51	0.161486	0.061761	2.6147	0.00893067	0.0763029	12	37490583	37528784	+	protein_coding	Rilpl1
ENSRNOG00000052963	4626.47	-0.0865824	0.0331198	-2.61422	0.00894308	0.0763622	13	101677901	101697684	-	protein_coding	Brox
ENSRNOG00000004140	302.875	-0.219218	0.0838754	-2.61361	0.00895907	0.0764536	14	66749808	66771750	-	protein_coding	Pacrgl
ENSRNOG00000015310	316.788	0.374149	0.143188	2.61299	0.00897544	0.076548	1	163445526	163457424	+	protein_coding	Lrrc32
ENSRNOG00000019207	19493.2	0.266162	0.101879	2.61253	0.00898761	0.0765711	1	100297151	100344377	+	protein_coding	Shank1
ENSRNOG00000004193	3123.84	-0.119931	0.045907	-2.61248	0.00898874	0.0765711	13	51282683	51314797	+	protein_coding	Klhl12
ENSRNOG00000013717	804.135	0.374321	0.143295	2.61225	0.00899487	0.0765783	17	26955141	27112820	-	protein_coding	Bmp6
ENSRNOG00000005046	7869.37	-0.124384	0.0476214	-2.61194	0.00900288	0.0766013	6	55497657	55524436	-	protein_coding	Tspan13
ENSRNOG00000006749	914.634	-0.155868	0.0596796	-2.61174	0.00900821	0.0766016	7	40171962	40217056	-	protein_coding	Tmtc3
ENSRNOG00000020736	588.632	-0.221956	0.0850035	-2.61115	0.00902392	0.0766265	1	216985713	217013702	-	protein_coding	Nadsyn1
ENSRNOG00000009346	440.328	-0.172291	0.0659763	-2.61141	0.00901687	0.0766265	3	21687932	21697945	-	protein_coding	Zbtb26
ENSRNOG00000054033	6318.84	0.226263	0.0866568	2.61103	0.00902704	0.0766265	12	17416326	17468212	+	protein_coding	Adap1
ENSRNOG00000016454	899.727	-0.206652	0.0791582	-2.61062	0.00903771	0.0766271	5	135446961	135472116	-	protein_coding	Nasp
ENSRNOG00000037162	1130.67	-0.161142	0.0617246	-2.61066	0.00903685	0.0766271	14	82356915	82366368	+	protein_coding	Slbp
ENSRNOG00000014209	1257.22	-0.188262	0.0721725	-2.60849	0.00909414	0.0770151	10	67257160	67285617	-	protein_coding	Utp6
ENSRNOG00000001235	19759.6	0.254848	0.0976944	2.60863	0.00909059	0.0770151	12	15890169	15971212	+	protein_coding	Gna12
ENSRNOG00000019946	902.822	0.178078	0.0682871	2.60778	0.00911303	0.0771299	9	82632229	82639821	+	protein_coding	Gmppa
ENSRNOG00000029336	4618.41	0.143709	0.0551252	2.60696	0.00913498	0.0772705	1	80920746	80940040	+	protein_coding	Zfp180
ENSRNOG00000016684	8117.1	0.196004	0.0752055	2.60624	0.00915414	0.0773421	17	15924047	16032420	+	protein_coding	Wnk2
ENSRNOG00000017489	2836.43	0.257251	0.0987033	2.6063	0.00915258	0.0773421	19	54060621	54148970	+	protein_coding	Gse1
ENSRNOG00000013393	1445.66	-0.129825	0.0498215	-2.60579	0.00916619	0.0773986	2	148722230	148755520	+	protein_coding	Eif2a
ENSRNOG00000053384	259.753	0.354046	0.135893	2.60533	0.00917866	0.077426	3	170879972	170955399	-	protein_coding	Bmp7
ENSRNOG00000049862	4123.77	0.254635	0.0977384	2.60527	0.00918014	0.077426	10	105293489	105368242	-	protein_coding	Rnf157
ENSRNOG00000004127	3573.54	-0.144062	0.0553183	-2.60425	0.00920768	0.0776129	13	94807755	94859436	-	protein_coding	Cep170
ENSRNOG00000019974	6243.46	0.158537	0.060887	2.6038	0.00921975	0.0776694	16	20668970	20671127	+	protein_coding	Uba52
ENSRNOG00000005335	881.776	-0.235199	0.0903388	-2.60352	0.00922707	0.0776814	3	40038335	40624530	+	protein_coding	Galnt13
ENSRNOG00000004398	53.0778	0.357439	0.1373	2.60334	0.00923192	0.0776814	7	83373021	83545540	+	protein_coding	Pkhd1l1
ENSRNOG00000053550	226.911	0.345192	0.132633	2.60262	0.00925154	0.0778012	2	47127218	47281421	-	protein_coding	Itga1
ENSRNOG00000000387	2116.94	-0.104714	0.0402457	-2.60187	0.00927173	0.0779256	20	27254983	27308069	-	protein_coding	Slc25a16
ENSRNOG00000024594	1340.66	0.241939	0.0930031	2.60141	0.00928424	0.0779855	2	183450618	183487820	-	protein_coding	Fhdc1
ENSRNOG00000015376	984.747	0.328922	0.126471	2.60078	0.00930131	0.0780835	1	78420651	78440738	-	protein_coding	Npas1
ENSRNOG00000020773	1901.96	0.256575	0.0986759	2.60018	0.00931759	0.0781097	1	221043118	221056417	+	protein_coding	Map3k11
ENSRNOG00000014049	1157.29	-0.129957	0.0499804	-2.60016	0.00931791	0.0781097	17	27429415	27452314	-	protein_coding	Riok1
ENSRNOG00000016971	3189.41	-0.205033	0.0788569	-2.60006	0.00932065	0.0781097	19	41559486	41567013	-	protein_coding	Zfp612
ENSRNOG00000019804	6776.8	0.159569	0.0613826	2.59958	0.00933378	0.0781745	1	225120060	225126579	+	protein_coding	B3gat3
ENSRNOG00000008316	5186.98	-0.0899646	0.0346126	-2.59919	0.00934443	0.0782183	3	112087676	112125318	-	protein_coding	Vps39
ENSRNOG00000022919	951.937	0.259084	0.0997347	2.59773	0.00938413	0.0782449	1	90542095	90685257	-	protein_coding	Chst8
ENSRNOG00000019023	1873.06	-0.139028	0.0535153	-2.59792	0.0093791	0.0782449	2	61394769	61414102	-	protein_coding	Tars1
ENSRNOG00000018593	1890.28	-0.131443	0.050583	-2.59855	0.00936181	0.0782449	9	44647706	44657779	-	protein_coding	Txndc9
ENSRNOG00000015295	2437.24	0.217682	0.0837923	2.59788	0.00938012	0.0782449	9	81672757	81677979	+	protein_coding	Ctdsp1
ENSRNOG00000026716	3804.85	-0.174257	0.0670627	-2.59842	0.00936551	0.0782449	14	44524415	44527613	+	protein_coding	LOC100360449
ENSRNOG00000005016	3589.32	-0.104499	0.04021	-2.59882	0.00935439	0.0782449	14	86390337	86395135	-	protein_coding	Tmed4
ENSRNOG00000060544	3534.84	-0.129751	0.0499487	-2.59768	0.0093855	0.0782449	13	51384388	51455357	+	protein_coding	Kdm5b
ENSRNOG00000037229	618.232	0.136938	0.0527196	2.59747	0.00939123	0.0782476	8	116826679	116856159	+	protein_coding	Gmppb
ENSRNOG00000014933	1332.82	-0.134098	0.051645	-2.59653	0.00941699	0.0783155	3	161212155	161236121	+	protein_coding	Dnttip1
ENSRNOG00000002419	309266	0.249417	0.0960629	2.5964	0.00942069	0.0783155	X	107496071	107511348	+	protein_coding	Plp1
ENSRNOG00000007332	613.441	0.279662	0.107709	2.59646	0.00941887	0.0783155	7	119760887	119768082	-	protein_coding	Sstr3
ENSRNOG00000001956	3481.47	-0.195385	0.0752527	-2.59638	0.00942105	0.0783155	11	54404445	54472447	+	protein_coding	Dzip3
ENSRNOG00000031927	3387.92	0.325859	0.125533	2.5958	0.00943707	0.0783772	1	99762252	99769488	+	protein_coding	Klk6
ENSRNOG00000006576	2484.08	-0.141374	0.054472	-2.59536	0.00944922	0.0783772	4	150433569	150471834	-	protein_coding	Bms1
ENSRNOG00000017773	122.633	0.312565	0.120452	2.59493	0.009461	0.0783772	5	670753	711033	-	protein_coding	Crispld1
ENSRNOG00000013714	844.729	-0.229555	0.0884438	-2.59549	0.00944552	0.0783772	18	1866079	1876613	+	protein_coding	Snrpd1
ENSRNOG00000015301	5170.76	-0.137659	0.0530477	-2.59501	0.00945884	0.0783772	18	16544507	16581116	+	protein_coding	Elp2
ENSRNOG00000001232	563.754	0.246432	0.0949647	2.59498	0.00945956	0.0783772	20	12334675	12352377	-	protein_coding	Slc19a1
ENSRNOG00000023968	142.2	0.273548	0.10545	2.59411	0.0094836	0.0784745	1	107231291	107232305	-	protein_coding	Fancf
ENSRNOG00000015434	3568.89	0.24924	0.0960774	2.59416	0.00948215	0.0784745	7	12414732	12424367	-	protein_coding	Midn
ENSRNOG00000027849	2166.11	0.27821	0.10726	2.59378	0.00949285	0.0785061	10	86795786	86812325	+	protein_coding	Wipf2
ENSRNOG00000055259	83.9412	0.342997	0.132314	2.59229	0.00953407	0.0787445	1	81474552	81492631	+	protein_coding	Phldb3
ENSRNOG00000013000	29692.7	0.16727	0.0645591	2.59097	0.0095707	0.0787445	4	176701982	176720012	-	protein_coding	Ldhb
ENSRNOG00000008744	5395.79	-0.141206	0.054478	-2.59198	0.00954266	0.0787445	3	118109405	118137191	-	protein_coding	Cops2
ENSRNOG00000009708	206.358	-0.279851	0.107951	-2.59238	0.00953139	0.0787445	5	169200286	169212170	-	protein_coding	Tas1r1
ENSRNOG00000014806	9272	0.240897	0.0929471	2.59176	0.00954857	0.0787445	9	81566073	81634534	+	protein_coding	Pnkd
ENSRNOG00000002722	4016.59	0.186353	0.0719215	2.59106	0.00956794	0.0787445	10	106065711	106112857	+	protein_coding	Sec14l1
ENSRNOG00000013968	1411.3	0.177971	0.0686715	2.59163	0.00955218	0.0787445	15	2631528	2634640	+	protein_coding	Comtd1
ENSRNOG00000000593	4965.66	-0.199603	0.0770318	-2.59118	0.00956478	0.0787445	20	44803665	44961382	+	protein_coding	Rev3l
ENSRNOG00000001106	1249.34	-0.179416	0.0692334	-2.59146	0.00955696	0.0787445	12	38096033	38116919	-	protein_coding	Denr
ENSRNOG00000015340	180.934	-0.210783	0.0813721	-2.59036	0.00958747	0.0788376	5	76150839	76171423	+	protein_coding	Dnajc25
ENSRNOG00000005802	6553.71	-0.140624	0.0542937	-2.59007	0.00959566	0.07886	5	125896724	126030401	+	protein_coding	Usp24
ENSRNOG00000020950	3484.33	0.153273	0.0592088	2.58869	0.00963429	0.0788624	1	221409270	221417886	+	protein_coding	Syvn1
ENSRNOG00000017172	11445.3	0.253822	0.0980358	2.58907	0.00962345	0.0788624	3	12780099	12944494	-	protein_coding	Mvb12b
ENSRNOG00000055241	240.404	0.36988	0.142881	2.58873	0.00963307	0.0788624	3	110540716	110541170	+	pseudogene	AABR07053500.1
ENSRNOG00000028448	3445.68	0.274853	0.106189	2.58833	0.00964437	0.0788624	5	137255907	137260483	+	protein_coding	Elovl1
ENSRNOG00000023458	4396.14	-0.165772	0.0640324	-2.58888	0.00962887	0.0788624	X	131340044	131343853	-	protein_coding	Dcaf12l1
ENSRNOG00000011489	2575.02	0.192827	0.0744995	2.5883	0.00964504	0.0788624	7	12611467	12618586	+	protein_coding	R3hdm4
ENSRNOG00000002192	453.436	0.207074	0.0799581	2.58979	0.00960352	0.0788624	14	45982243	46041866	+	protein_coding	Rell1
ENSRNOG00000002580	1395.57	-0.123322	0.0476334	-2.58899	0.00962584	0.0788624	13	68785826	68818990	+	protein_coding	Trmt1l
ENSRNOG00000021891	3069.4	0.181613	0.0701372	2.5894	0.00961439	0.0788624	11	86903121	86915715	+	protein_coding	Zdhhc8
ENSRNOG00000014161	1381.7	0.169896	0.0656556	2.58769	0.00966231	0.0789589	8	115618554	115621394	-	protein_coding	Rbm15b
ENSRNOG00000033517	1241.46	0.163095	0.0630654	2.58612	0.00970619	0.0791595	1	20115994	20116513	+	processed_pseudogene	LOC100360791
ENSRNOG00000009137	1846.7	-0.207313	0.0801581	-2.5863	0.00970135	0.0791595	5	19284547	19311088	+	protein_coding	Ubxn2b
ENSRNOG00000045998	5992.72	0.209976	0.0811963	2.58603	0.00970875	0.0791595	9	10941612	10951252	+	protein_coding	Sema6b
ENSRNOG00000004392	16666.8	0.258061	0.0997727	2.58648	0.00969606	0.0791595	10	109188111	109224370	-	protein_coding	Aatk
ENSRNOG00000019689	3893.13	0.307601	0.118975	2.58543	0.00972582	0.0792539	4	158088504	158219523	+	protein_coding	Vwf
ENSRNOG00000060572	163.165	0.303985	0.11759	2.58512	0.00973446	0.0792796	3	57013024	57119001	-	protein_coding	Tlk1
ENSRNOG00000010105	109.479	0.366889	0.141945	2.58472	0.00974578	0.0793272	2	193866950	193868502	+	protein_coding	S100a11
ENSRNOG00000010239	11996.4	-0.125796	0.0486783	-2.58424	0.00975946	0.079381	4	119747910	119756765	-	protein_coding	Cnbp
ENSRNOG00000000639	403.051	0.321937	0.124584	2.5841	0.00976337	0.079381	20	22447993	22449176	+	pseudogene	Ado
ENSRNOG00000032246	72.2055	-0.303522	0.117467	-2.5839	0.00976887	0.079381	1	189514552	189541224	+	protein_coding	Acsm3
ENSRNOG00000011293	2335.17	-0.141317	0.0547014	-2.58342	0.0097825	0.0794221	16	32519923	32540217	-	protein_coding	Hpf1
ENSRNOG00000000316	3004.41	0.275676	0.106713	2.58334	0.00978492	0.0794221	20	47750761	47910375	-	protein_coding	Sobp
ENSRNOG00000008855	780.559	0.364239	0.14101	2.58307	0.00979255	0.0794394	15	37377315	37383277	-	protein_coding	Gjb2
ENSRNOG00000001094	519.103	0.213395	0.0826231	2.58275	0.00980168	0.0794689	12	13353749	13364338	+	protein_coding	Zfp316
ENSRNOG00000015925	1304.03	-0.126933	0.0491723	-2.58139	0.00984023	0.0794879	2	52504314	52531085	-	protein_coding	Zfp131
ENSRNOG00000021919	306.623	0.318868	0.123533	2.58123	0.00984481	0.0794879	6	98284169	98367756	+	protein_coding	Rhoj
ENSRNOG00000021732	2040.32	0.208052	0.0805864	2.58173	0.00983069	0.0794879	7	117538522	117565478	+	protein_coding	Hsf1
ENSRNOG00000015916	282.446	0.243861	0.0944788	2.58112	0.009848	0.0794879	7	126711466	126735007	+	protein_coding	Ttc38
ENSRNOG00000023356	1599.89	-0.166363	0.0644321	-2.58199	0.00982311	0.0794879	9	44681493	44713199	+	protein_coding	Eif5b
ENSRNOG00000014003	386.689	-0.154356	0.0597757	-2.58225	0.00981588	0.0794879	15	48674379	48723353	+	protein_coding	Fbxo16
ENSRNOG00000001192	2932.37	0.276232	0.106967	2.5824	0.0098116	0.0794879	12	47667555	47687707	+	protein_coding	Gltp
ENSRNOG00000025612	11455.3	0.140754	0.0545284	2.5813	0.00984303	0.0794879	12	50090463	50241995	+	protein_coding	Sez6l
ENSRNOG00000015939	2054.67	-0.18442	0.0714587	-2.5808	0.00985731	0.0795186	15	42522107	42553398	+	protein_coding	Ccdc25
ENSRNOG00000003613	387.14	-0.278168	0.107805	-2.5803	0.00987137	0.0795433	X	25458770	25628272	-	protein_coding	Mid1
ENSRNOG00000054063	1239.65	0.254312	0.0985532	2.58045	0.00986704	0.0795433	8	116336440	116339690	+	protein_coding	Naa80
ENSRNOG00000018818	5601.54	-0.161491	0.0626087	-2.57938	0.00989791	0.0797126	18	59059374	59086256	-	protein_coding	Txnl1
ENSRNOG00000029342	722.138	-0.337612	0.13092	-2.57877	0.00991519	0.0798074	3	52777213	52849907	-	protein_coding	Scn7a
ENSRNOG00000017197	566.808	0.241094	0.0935135	2.57817	0.00993249	0.0798132	7	121214627	121232741	-	protein_coding	Pdgfb
ENSRNOG00000028087	714.764	-0.230149	0.0892675	-2.5782	0.00993168	0.0798132	9	30243609	30251388	-	protein_coding	Sdhaf4
ENSRNOG00000012045	3532.76	-0.145561	0.0564533	-2.57844	0.00992482	0.0798132	9	31281315	32019205	-	protein_coding	Adgrb3
ENSRNOG00000015781	342.386	-0.253366	0.0982957	-2.57759	0.00994926	0.0799036	2	227738649	227890077	-	protein_coding	Ndst3
ENSRNOG00000019328	6321.77	0.197864	0.0767913	2.57665	0.00997639	0.0800326	2	200484245	200513564	-	protein_coding	Phgdh
ENSRNOG00000003276	4164.37	0.317331	0.12315	2.57679	0.00997212	0.0800326	10	67866939	68142864	-	protein_coding	Myo1d
ENSRNOG00000007678	575.331	-0.200486	0.0778264	-2.57607	0.00999294	0.0801209	10	12024360	12030416	-	protein_coding	Zfp263
ENSRNOG00000005713	2425.31	-0.230613	0.089539	-2.57556	0.0100077	0.0801606	8	11888590	11927919	+	protein_coding	Ccdc82
ENSRNOG00000010712	3659.23	-0.17446	0.0677378	-2.57552	0.010009	0.0801606	19	44231250	44238404	+	protein_coding	Terf2ip
ENSRNOG00000026059	3049.85	0.287446	0.111637	2.57482	0.0100292	0.0802779	2	187737769	187741696	+	protein_coding	Paqr6
ENSRNOG00000026114	580.919	0.197974	0.0769262	2.57356	0.0100659	0.0803493	1	220948330	220952391	+	protein_coding	Ap5b1
ENSRNOG00000015644	5769.29	-0.108455	0.0421392	-2.57373	0.0100608	0.0803493	5	76386835	76419560	+	protein_coding	Ugcg
ENSRNOG00000027115	216.725	-0.262824	0.102116	-2.57378	0.0100594	0.0803493	6	109110533	109119457	+	protein_coding	Zc2hc1c
ENSRNOG00000014137	2293.17	0.368835	0.143305	2.57377	0.0100596	0.0803493	7	126096792	126176468	+	protein_coding	Fbln1
ENSRNOG00000014288	4631.05	0.333962	0.129741	2.57407	0.0100511	0.0803493	9	78900102	78969078	-	protein_coding	Fn1
ENSRNOG00000013279	198.213	0.334903	0.130219	2.57185	0.0101155	0.0804225	1	263968133	264004008	+	protein_coding	LOC681458
ENSRNOG00000026239	2110.48	-0.173536	0.0674576	-2.57253	0.010096	0.0804225	6	93461712	93532901	+	protein_coding	Arid4a
ENSRNOG00000020361	3011.92	-0.122835	0.047758	-2.57202	0.0101107	0.0804225	8	117574160	117599848	+	protein_coding	Ip6k2
ENSRNOG00000016133	3791.25	-0.137369	0.0534115	-2.57189	0.0101144	0.0804225	9	66453437	66483614	-	protein_coding	Sumo1
ENSRNOG00000002917	647.339	0.307293	0.119499	2.57151	0.0101257	0.0804225	10	10591250	10629735	-	protein_coding	Sec14l5
ENSRNOG00000014973	296.679	-0.335341	0.130377	-2.57209	0.0101086	0.0804225	10	58895673	58924137	-	protein_coding	Tekt1
ENSRNOG00000058497	428.59	0.21058	0.0818904	2.57149	0.0101263	0.0804225	10	103817703	103826448	-	protein_coding	Fdxr
ENSRNOG00000001793	2103.7	0.229183	0.089098	2.57226	0.0101038	0.0804225	11	70236887	70322690	-	protein_coding	Heg1
ENSRNOG00000016558	5989.64	0.307461	0.119538	2.57208	0.0101089	0.0804225	19	10731854	10752641	+	protein_coding	Pllp
ENSRNOG00000022767	1765.19	0.317471	0.123466	2.57134	0.0101307	0.0804225	12	16749373	16813838	-	protein_coding	Elfn1
ENSRNOG00000009409	7563.3	0.270439	0.105184	2.5711	0.0101375	0.0804325	5	164972479	164977916	+	protein_coding	Fbxo2
ENSRNOG00000011315	1934.05	0.194805	0.0757988	2.57003	0.010169	0.0806377	7	12542712	12632298	+	protein_coding	Med16
ENSRNOG00000007692	2227.98	-0.101468	0.0394923	-2.56931	0.0101901	0.0807607	3	159392192	159413575	+	protein_coding	Ift52
ENSRNOG00000033262	1252.02	0.338939	0.131951	2.56867	0.0102089	0.0808214	7	12240059	12246729	-	protein_coding	Reep6
ENSRNOG00000000802	455.428	-0.21883	0.0851912	-2.56869	0.0102083	0.0808214	20	37465277	37700937	-	protein_coding	Tbc1d32
ENSRNOG00000007390	947.497	-0.229457	0.0893457	-2.56819	0.010223	0.0808232	6	76267227	76270457	-	protein_coding	Nfkbia
ENSRNOG00000010418	901.605	-0.193905	0.0755052	-2.5681	0.0102259	0.0808232	16	32321009	32439421	-	protein_coding	Nek1
ENSRNOG00000020024	407.758	-0.205512	0.0800222	-2.56819	0.0102232	0.0808232	18	30779149	30781292	-	protein_coding	Taf7
ENSRNOG00000021776	1070.26	-0.174274	0.0678744	-2.56759	0.0102409	0.0808973	14	23611734	23670475	+	protein_coding	Cenpc
ENSRNOG00000019091	3261.13	-0.160398	0.0626015	-2.56221	0.010401	0.0811083	1	47942499	47967631	+	protein_coding	Wtap
ENSRNOG00000033844	2336.94	-0.204544	0.0798037	-2.56308	0.0103747	0.0811083	1	116565789	116567189	-	protein_coding	LOC100912195
ENSRNOG00000027240	10334.5	0.242544	0.0946341	2.56297	0.0103782	0.0811083	1	212230258	212277694	+	protein_coding	Kndc1
ENSRNOG00000048258	4643.07	-0.117468	0.0458072	-2.5644	0.0103354	0.0811083	2	240586753	240611560	-	protein_coding	Cisd2
ENSRNOG00000013141	925.85	0.275722	0.107573	2.56313	0.0103735	0.0811083	4	157285178	157294047	-	protein_coding	Eno2
ENSRNOG00000007981	2662.32	-0.193804	0.0756474	-2.56193	0.0104091	0.0811083	3	56056924	56070614	+	protein_coding	Klhl23
ENSRNOG00000008825	4916.29	-0.12554	0.0489284	-2.56579	0.0102941	0.0811083	3	72447536	72457649	+	protein_coding	Ssrp1
ENSRNOG00000018649	1342.48	0.100085	0.0390454	2.5633	0.0103683	0.0811083	3	161801196	161812291	-	protein_coding	Slc35c2
ENSRNOG00000006689	2052.82	0.214263	0.0835313	2.56506	0.0103158	0.0811083	5	21830881	21950696	+	protein_coding	Chd7
ENSRNOG00000023627	130.8	-0.365359	0.142537	-2.56326	0.0103693	0.0811083	5	172825071	172858053	+	protein_coding	Cfap74
ENSRNOG00000003261	23940	-0.152785	0.0596233	-2.5625	0.0103922	0.0811083	X	10510032	10630297	-	protein_coding	Usp9x
ENSRNOG00000055939	12031	-0.163576	0.0638489	-2.56192	0.0104095	0.0811083	X	107634149	107635321	+	pseudogene	Zcchc18
ENSRNOG00000006570	7282.31	0.289211	0.112759	2.56487	0.0103216	0.0811083	6	99625305	99655362	+	protein_coding	Plekhg3
ENSRNOG00000008051	2502.74	0.173346	0.0675982	2.56435	0.0103369	0.0811083	6	126450138	126582134	-	protein_coding	Itpk1
ENSRNOG00000008449	53.0613	-0.349533	0.136321	-2.56405	0.0103459	0.0811083	7	9699960	9711928	-	protein_coding	Neurod4
ENSRNOG00000005528	2026.5	-0.157532	0.0614532	-2.56345	0.0103636	0.0811083	7	63655246	63687978	-	protein_coding	Tbk1
ENSRNOG00000022702	1936.36	-0.114731	0.0447697	-2.56269	0.0103863	0.0811083	8	59769993	59786065	+	protein_coding	Fbxo22
ENSRNOG00000017074	3840.88	-0.104408	0.0406939	-2.56569	0.0102972	0.0811083	14	73889212	73963202	+	protein_coding	Rab28
ENSRNOG00000015508	3912.63	-0.135067	0.0527235	-2.56179	0.0104135	0.0811083	13	25656982	25752792	+	protein_coding	Relch
ENSRNOG00000005082	325.388	0.32214	0.125608	2.56465	0.0103281	0.0811083	13	111870120	111889328	+	protein_coding	Irf6
ENSRNOG00000020769	4949.74	-0.17704	0.0690224	-2.56496	0.0103186	0.0811083	10	16694791	16752205	-	protein_coding	Crebrf
ENSRNOG00000018011	1413.51	-0.17458	0.0680687	-2.56476	0.0103246	0.0811083	17	70262362	70297751	+	protein_coding	Tasor2
ENSRNOG00000017949	696.376	0.192275	0.0750337	2.56252	0.0103916	0.0811083	16	19973635	19978478	+	protein_coding	Mvb12a
ENSRNOG00000001752	205.943	0.284321	0.110831	2.56536	0.010307	0.0811083	11	71872829	71889887	+	protein_coding	Nrros
ENSRNOG00000017342	1983.46	0.132671	0.0517612	2.56313	0.0103732	0.0811083	19	52733160	52750307	-	protein_coding	Zdhhc7
ENSRNOG00000043099	803.87	-0.142031	0.0554222	-2.5627	0.010386	0.0811083	20	32213147	32232632	-	protein_coding	Ddx21
ENSRNOG00000051606	674.994	-0.204917	0.0800178	-2.56089	0.0104404	0.081143	2	86891091	87038833	+	protein_coding	LOC100360380
ENSRNOG00000019085	4053.81	-0.0812606	0.0317285	-2.56112	0.0104335	0.081143	9	17125200	17163170	-	protein_coding	Xpo5
ENSRNOG00000019063	2773.83	-0.101066	0.0394623	-2.56108	0.0104349	0.081143	18	57827391	57866741	-	protein_coding	Fbxo38
ENSRNOG00000057862	162.507	-0.36675	0.143182	-2.56142	0.0104246	0.081143	20	9998700	10013559	-	protein_coding	Rsph1
ENSRNOG00000004252	280.889	-0.305325	0.11924	-2.56058	0.0104498	0.0811727	6	10151728	10236695	+	protein_coding	LOC108348062
ENSRNOG00000002246	7493.86	-0.0889818	0.034755	-2.56026	0.0104595	0.0812042	14	42465806	42520020	-	protein_coding	Slc30a9
ENSRNOG00000014434	1341.99	-0.142707	0.0557475	-2.55988	0.0104708	0.0812482	1	57692835	57755485	+	protein_coding	Chd1
ENSRNOG00000007134	4066.55	-0.0961492	0.0375628	-2.55969	0.0104765	0.0812491	4	171730634	171745377	+	protein_coding	Strap
ENSRNOG00000000113	1219.65	-0.188065	0.0735045	-2.55856	0.0105107	0.081471	18	69706521	69723869	-	protein_coding	Elac1
ENSRNOG00000014946	2825.27	-0.189819	0.0742826	-2.55537	0.0106076	0.0814725	1	189457582	189460844	-	protein_coding	AABR07005588.1
ENSRNOG00000019914	2202.5	0.269828	0.105604	2.55509	0.010616	0.0814725	1	198259495	198265839	+	protein_coding	Tlcd3b
ENSRNOG00000017002	199.693	0.35537	0.138944	2.55765	0.0105382	0.0814725	1	277537584	277538985	+	protein_coding	Adrb1
ENSRNOG00000013668	424.449	0.320826	0.125554	2.55528	0.0106104	0.0814725	4	100407657	100419446	+	protein_coding	Capg
ENSRNOG00000009290	847.135	-0.152956	0.0598675	-2.5549	0.0106217	0.0814725	3	67870110	67896153	+	protein_coding	Nup35
ENSRNOG00000008455	890.505	-0.152838	0.0597896	-2.55627	0.0105802	0.0814725	3	112132350	112174269	-	protein_coding	Tmem87a
ENSRNOG00000014604	2998.47	0.171902	0.0672774	2.55513	0.0106148	0.0814725	5	58121785	58124681	-	protein_coding	Sigmar1
ENSRNOG00000025076	7474.34	-0.111942	0.0437853	-2.55661	0.0105697	0.0814725	5	75931292	76039760	-	protein_coding	Ecpas
ENSRNOG00000047928	139.874	0.229024	0.0896104	2.55577	0.0105952	0.0814725	5	86869972	86870386	-	processed_pseudogene	AABR07048653.1
ENSRNOG00000009751	241.497	0.223295	0.0873972	2.55495	0.0106204	0.0814725	5	128001760	128009735	-	protein_coding	Gpx7
ENSRNOG00000013092	1334.32	-0.195132	0.0763138	-2.55697	0.010559	0.0814725	X	122938008	122973321	+	protein_coding	Lonrf3
ENSRNOG00000007597	931.789	0.320874	0.125567	2.55541	0.0106064	0.0814725	7	116739061	116748715	+	protein_coding	Rhpn1
ENSRNOG00000042094	1981.86	0.240891	0.0942615	2.55556	0.0106018	0.0814725	7	144064930	144098101	+	protein_coding	Prr13
ENSRNOG00000013201	2384.79	0.168047	0.0657343	2.55645	0.0105746	0.0814725	8	115360712	115388266	-	protein_coding	Tex264
ENSRNOG00000048291	919.391	0.164794	0.0644728	2.55602	0.0105876	0.0814725	9	16405184	16406338	-	protein_coding	Tbcc
ENSRNOG00000052493	148.172	-0.214666	0.0839824	-2.55608	0.0105858	0.0814725	9	99054194	99054481	-	pseudogene	AABR07068327.2
ENSRNOG00000006126	1596.21	-0.124701	0.0488096	-2.55484	0.0106237	0.0814725	10	57581827	57606171	-	protein_coding	Nup88
ENSRNOG00000006548	1618.39	0.318725	0.124631	2.55736	0.0105471	0.0814725	10	93520131	93581296	+	protein_coding	Mrc2
ENSRNOG00000001736	1406.5	0.159043	0.0622237	2.55599	0.0105885	0.0814725	11	72578532	72614176	-	protein_coding	Bdh1
ENSRNOG00000001172	10332.2	0.155718	0.0609254	2.55588	0.010592	0.0814725	12	47103313	47138128	+	protein_coding	Rnf10
ENSRNOG00000019869	2012.8	0.19765	0.077381	2.55424	0.0106419	0.0814824	1	85291461	85300825	-	protein_coding	Lrfn1
ENSRNOG00000003195	14181	0.18214	0.0713082	2.55426	0.0106414	0.0814824	10	13854338	13874254	+	protein_coding	Caskin1
ENSRNOG00000048980	14543	-0.182622	0.0714959	-2.55429	0.0106403	0.0814824	15	4850121	4853555	+	protein_coding	Gng2
ENSRNOG00000007290	113424	0.17676	0.0692154	2.55376	0.0106567	0.0815418	13	90651685	90676629	-	protein_coding	Atp1a2
ENSRNOG00000014819	27214	-0.259887	0.101772	-2.55362	0.0106609	0.0815418	10	88257975	88266210	-	protein_coding	Hap1
ENSRNOG00000020743	606.749	0.293896	0.115146	2.55237	0.0106992	0.0815482	1	82595210	82610350	-	protein_coding	Cyp2s1
ENSRNOG00000021128	1636.85	0.215734	0.0845252	2.55231	0.0107012	0.0815482	1	102103093	102106127	-	protein_coding	Kcnj11
ENSRNOG00000056836	1905.42	0.180686	0.07079	2.55243	0.0106975	0.0815482	4	44597122	44630200	+	protein_coding	Cav1
ENSRNOG00000006534	3284.6	-0.136619	0.0535228	-2.55255	0.0106939	0.0815482	4	138866760	138885556	-	protein_coding	Crbn
ENSRNOG00000000866	1790.57	-0.168452	0.0659867	-2.55282	0.0106856	0.0815482	X	159884884	159891326	-	protein_coding	Rbmx
ENSRNOG00000017791	2907.44	-0.156937	0.0614687	-2.55312	0.0106762	0.0815482	17	54280850	54394634	+	protein_coding	Arhgap12
ENSRNOG00000024452	3297.94	0.203685	0.0797772	2.55318	0.0106745	0.0815482	19	37652968	37668019	+	protein_coding	Carmil2
ENSRNOG00000007970	2224.68	-0.290885	0.113982	-2.55202	0.0107099	0.0815714	7	35850397	36000906	-	protein_coding	Plxnc1
ENSRNOG00000007581	136.156	-0.360306	0.141228	-2.55124	0.0107339	0.081668	7	30216103	30274984	-	protein_coding	Slc17a8
ENSRNOG00000020140	4301.77	0.202321	0.0792986	2.55138	0.0107297	0.081668	10	15289535	15305549	-	protein_coding	Pigq
ENSRNOG00000024414	1031.84	-0.207757	0.0814796	-2.54981	0.0107783	0.0816847	1	200810770	201082727	-	protein_coding	Ate1
ENSRNOG00000017708	7286.5	0.13508	0.0529588	2.55066	0.010752	0.0816847	4	118327532	118328602	-	pseudogene	AABR07073038.1
ENSRNOG00000012264	919.059	-0.131563	0.051579	-2.5507	0.0107506	0.0816847	6	111456186	111477090	-	protein_coding	Alkbh1
ENSRNOG00000020466	539.418	0.227337	0.0891574	2.54984	0.0107771	0.0816847	7	11314423	11319516	-	protein_coding	Apba3
ENSRNOG00000024207	383.459	0.304676	0.119501	2.54957	0.0107854	0.0816847	14	2018499	2032593	-	protein_coding	Fgfrl1
ENSRNOG00000009033	14558.6	0.249828	0.0979899	2.54953	0.0107869	0.0816847	13	49285309	49313940	-	protein_coding	Cntn2
ENSRNOG00000032381	547.641	0.198724	0.0779378	2.54977	0.0107794	0.0816847	10	88979382	88986867	+	protein_coding	Naglu
ENSRNOG00000001613	3612.47	-0.145592	0.057084	-2.55049	0.0107571	0.0816847	11	47079233	47113993	-	protein_coding	Zbtb11
ENSRNOG00000000560	458.852	0.199556	0.0782509	2.55021	0.0107659	0.0816847	20	31096213	31202514	+	protein_coding	Lrrc20
ENSRNOG00000011384	1245.89	-0.14458	0.0567213	-2.54896	0.0108046	0.0817327	2	237727763	237751378	-	protein_coding	Aimp1
ENSRNOG00000008390	1670.77	-0.118524	0.0464973	-2.54906	0.0108015	0.0817327	8	5437070	5458152	+	protein_coding	Dcun1d5
ENSRNOG00000000572	604.279	0.279098	0.109505	2.54871	0.0108121	0.0817468	20	29731815	29738506	-	protein_coding	Chst3
ENSRNOG00000015552	1297.95	-0.168646	0.0662232	-2.54662	0.0108771	0.081748	1	1897337	1929763	+	protein_coding	Ppil4
ENSRNOG00000014252	3002.93	0.195315	0.0766939	2.54669	0.0108751	0.081748	1	79911515	79914217	+	protein_coding	Irf2bp1
ENSRNOG00000017069	3851.94	0.186066	0.0730531	2.547	0.0108654	0.081748	1	80335525	80367328	-	protein_coding	Mark4
ENSRNOG00000019254	1438	0.186516	0.0732499	2.54629	0.0108874	0.081748	1	85112246	85120839	+	protein_coding	Dyrk1b
ENSRNOG00000018310	291.375	-0.331479	0.130141	-2.54708	0.0108629	0.081748	1	280103694	280127073	+	protein_coding	Eno4
ENSRNOG00000012235	475.614	-0.36017	0.141349	-2.54809	0.0108313	0.081748	4	86275716	86292431	+	protein_coding	Ppp1r17
ENSRNOG00000017380	941.802	-0.131336	0.0515375	-2.54836	0.010823	0.081748	4	118243131	118271768	+	protein_coding	RGD1306746
ENSRNOG00000022466	553.344	-0.177934	0.0698645	-2.54685	0.01087	0.081748	4	123108924	123118186	-	protein_coding	LOC100361898
ENSRNOG00000006681	586.039	-0.175499	0.0689406	-2.54566	0.0109072	0.081748	5	2603504	2632030	-	protein_coding	Rdh10
ENSRNOG00000012634	3877.18	-0.164852	0.0647637	-2.54544	0.0109141	0.081748	5	60591022	60658564	-	protein_coding	Fbxo10
ENSRNOG00000018194	6163.79	-0.147761	0.0580041	-2.54741	0.0108524	0.081748	5	153675623	153708170	-	protein_coding	Srrm1
ENSRNOG00000037091	85.7706	0.317306	0.124617	2.54626	0.0108883	0.081748	5	156810990	156811769	+	protein_coding	AABR07050222.1
ENSRNOG00000039861	834.879	0.250773	0.0985102	2.54565	0.0109074	0.081748	7	11215327	11217090	+	protein_coding	LOC690617
ENSRNOG00000005332	9145.13	0.236627	0.0928685	2.54798	0.0108349	0.081748	7	123168810	123183335	+	protein_coding	Csdc2
ENSRNOG00000025695	7246.55	0.1165	0.0457473	2.5466	0.0108777	0.081748	14	88673880	88886198	-	protein_coding	Tns3
ENSRNOG00000013118	1151.75	0.152985	0.0600881	2.54602	0.010896	0.081748	10	40790844	40805941	-	protein_coding	Atox1
ENSRNOG00000038319	214.851	0.303865	0.119372	2.54553	0.0109111	0.081748	17	69654169	69675203	+	protein_coding	Akr1c19
ENSRNOG00000016695	346.038	0.313317	0.123062	2.546	0.0108964	0.081748	19	15542764	15570611	-	protein_coding	Mmp2
ENSRNOG00000028629	7673.92	0.160303	0.0629883	2.54496	0.0109291	0.0818185	6	137218375	137236258	-	protein_coding	Akt1
ENSRNOG00000004726	2178.86	0.171157	0.0672696	2.54434	0.0109485	0.0819213	13	47785160	47831110	-	protein_coding	Mapkapk2
ENSRNOG00000033863	2702.64	0.189177	0.0743588	2.54411	0.0109558	0.0819331	3	2800649	2803574	-	protein_coding	Ajm1
ENSRNOG00000007905	1191.37	0.19296	0.0758706	2.54327	0.0109819	0.0820436	7	3355115	3384675	+	protein_coding	Itga7
ENSRNOG00000001813	8654.83	-0.128456	0.0505078	-2.54329	0.0109813	0.0820436	11	88830956	88880198	+	protein_coding	Dnm1l
ENSRNOG00000007350	222.915	0.341088	0.134131	2.54294	0.0109924	0.0820794	7	119783848	119797098	-	protein_coding	Rac2
ENSRNOG00000037207	3334.92	-0.165133	0.0649483	-2.54253	0.0110053	0.0821229	3	112800556	112876773	-	protein_coding	Ubr1
ENSRNOG00000016725	4617.35	-0.131089	0.051561	-2.5424	0.0110096	0.0821229	5	73503406	73552798	-	protein_coding	Elp1
ENSRNOG00000054183	91.8143	-0.362101	0.142449	-2.54197	0.0110229	0.0821385	1	70210564	70210658	-	sRNA	Gm27675
ENSRNOG00000014935	1834.48	-0.13103	0.0515468	-2.54197	0.011023	0.0821385	1	264756498	264762892	+	protein_coding	Twnk
ENSRNOG00000036859	993.32	0.255528	0.100542	2.5415	0.0110379	0.0821645	1	164380576	164418593	+	protein_coding	Gdpd5
ENSRNOG00000001396	804.341	0.185094	0.0728272	2.54155	0.0110363	0.0821645	12	22165485	22169241	+	protein_coding	Mospd3
ENSRNOG00000023577	4323.96	-0.112613	0.0443274	-2.54048	0.0110701	0.0823056	9	94425251	94550431	+	protein_coding	Gigyf2
ENSRNOG00000053285	4507.5	0.163816	0.0644856	2.54036	0.0110739	0.0823056	10	85608543	85625854	+	protein_coding	Mllt6
ENSRNOG00000031681	46.0939	-0.349587	0.137595	-2.5407	0.011063	0.0823056	16	82438681	82439441	-	protein_coding	AABR07026539.1
ENSRNOG00000016251	7914.36	-0.123086	0.0484616	-2.53987	0.0110893	0.0823774	19	22569998	22588137	+	protein_coding	Dnaja2
ENSRNOG00000049121	859.118	0.166195	0.0654466	2.5394	0.0111044	0.0824473	9	15393329	15403117	+	protein_coding	Bysl
ENSRNOG00000021911	1170.39	-0.137194	0.0540383	-2.53883	0.0111223	0.0825377	17	9523794	9534653	-	protein_coding	Camlg
ENSRNOG00000001490	632.801	-0.165147	0.0651058	-2.5366	0.0111935	0.082554	1	57512967	57518458	-	protein_coding	Pdcd2
ENSRNOG00000011184	1261.7	0.330148	0.130102	2.5376	0.0111614	0.082554	4	62797676	62840357	-	protein_coding	Slc13a4
ENSRNOG00000015550	52501.3	0.353851	0.139477	2.53698	0.0111814	0.082554	3	2686122	2689084	-	protein_coding	Ptgds
ENSRNOG00000012798	1835.15	-0.136519	0.0538308	-2.53608	0.0112101	0.082554	3	113131326	113158720	+	protein_coding	Tubgcp4
ENSRNOG00000006503	289.993	-0.190845	0.0752009	-2.5378	0.0111551	0.082554	5	90040494	90282327	-	protein_coding	Frmd3
ENSRNOG00000007753	2075.69	-0.128455	0.0506185	-2.53771	0.0111582	0.082554	5	113548912	113578928	-	protein_coding	Plaa
ENSRNOG00000046309	305.843	-0.195917	0.0772492	-2.53617	0.0112073	0.082554	6	124874150	124876710	-	protein_coding	Gpr68
ENSRNOG00000029941	24135.4	0.217028	0.08556	2.53656	0.0111948	0.082554	7	117304741	117307916	+	protein_coding	Grina
ENSRNOG00000027736	140.896	0.30012	0.118307	2.5368	0.0111871	0.082554	8	23113047	23121761	+	protein_coding	Cnn1
ENSRNOG00000005578	772.645	-0.183263	0.0722039	-2.53814	0.0111445	0.082554	8	32165809	32217476	+	protein_coding	Zbtb44
ENSRNOG00000050437	4589	-0.173925	0.0685567	-2.53696	0.011182	0.082554	14	73738136	73791656	+	protein_coding	Bod1l1
ENSRNOG00000002724	2825.63	-0.146342	0.0576782	-2.53722	0.0111735	0.082554	10	48008801	48044344	-	protein_coding	Prpsap2
ENSRNOG00000013090	379.24	-0.258843	0.102004	-2.53757	0.0111625	0.082554	17	13391466	13393243	-	protein_coding	Gadd45g
ENSRNOG00000001211	3853.91	0.160449	0.0632616	2.53628	0.0112039	0.082554	20	11244352	11252449	+	protein_coding	Gatd3a
ENSRNOG00000001331	2880.31	-0.0998947	0.0393644	-2.53769	0.0111586	0.082554	12	39164289	39185168	-	protein_coding	Rnf34
ENSRNOG00000009928	1418.73	0.147011	0.0579823	2.53545	0.0112303	0.0826412	8	91464228	91656134	+	protein_coding	Bckdhb
ENSRNOG00000053875	6148.79	0.198944	0.0784678	2.53535	0.0112334	0.0826412	14	86860607	86868598	-	protein_coding	Nacad
ENSRNOG00000010427	7595.41	-0.133864	0.0528152	-2.53457	0.0112587	0.0827742	1	174655938	174696173	+	protein_coding	Ipo7
ENSRNOG00000014098	784.375	0.235588	0.092955	2.53443	0.0112629	0.0827742	14	86111293	86117578	-	protein_coding	Pold2
ENSRNOG00000014501	5858.85	-0.166733	0.0657953	-2.53412	0.011273	0.0828065	4	115601660	115690272	+	protein_coding	Zfp638
ENSRNOG00000021712	1835.44	-0.110535	0.0436282	-2.53357	0.0112907	0.0828942	15	39638509	39669473	+	protein_coding	Rcbtb1
ENSRNOG00000020178	3079.22	0.219494	0.0866423	2.53333	0.0112983	0.0829077	16	20863140	20873521	-	protein_coding	Cope
ENSRNOG00000010125	2976.83	-0.142624	0.0563531	-2.53089	0.0113772	0.083149	2	44717780	44786963	-	protein_coding	Mtrex
ENSRNOG00000009446	1411.99	0.229733	0.0907667	2.53102	0.011373	0.083149	3	6211788	6295908	+	protein_coding	Rxra
ENSRNOG00000043037	487.899	-0.18172	0.0717782	-2.53168	0.0113517	0.083149	3	105661043	105663457	-	protein_coding	Zfp770
ENSRNOG00000007733	13570.1	-0.155138	0.0612953	-2.531	0.0113738	0.083149	X	64248277	64428592	-	processed_transcript	Arhgef9
ENSRNOG00000004908	2901.8	-0.159593	0.0630575	-2.53092	0.0113765	0.083149	6	36941232	36995138	+	protein_coding	Smc6
ENSRNOG00000017093	553.84	0.192921	0.0762038	2.53164	0.011353	0.083149	17	30965941	30994410	+	protein_coding	Pxdc1
ENSRNOG00000024043	246.115	-0.225542	0.0890985	-2.53138	0.0113615	0.083149	19	27457473	27464805	-	protein_coding	Orc6
ENSRNOG00000016752	492.92	0.343218	0.135564	2.53177	0.0113488	0.083149	19	52647069	52705131	+	protein_coding	Crispld2
ENSRNOG00000007663	58.9183	0.209027	0.0825999	2.5306	0.0113868	0.0831772	5	105209845	105212173	-	protein_coding	LOC100911372
ENSRNOG00000000568	1871.86	0.249439	0.0986184	2.52934	0.0114278	0.0834342	20	30287423	30327361	-	protein_coding	Slc29a3
ENSRNOG00000012982	6150.82	-0.212965	0.0842286	-2.52842	0.0114578	0.0836115	2	181331463	181367244	+	protein_coding	Map9
ENSRNOG00000059510	3094.82	-0.13302	0.0526211	-2.52788	0.0114753	0.083697	17	47721976	47817248	+	protein_coding	AABR07027870.1
ENSRNOG00000061424	1671.27	0.0995035	0.0393664	2.52762	0.0114837	0.0837158	10	94280702	94349368	+	protein_coding	Map3k3
ENSRNOG00000009846	562.722	-0.186193	0.0736982	-2.52642	0.0115231	0.0839606	16	53957857	53978865	+	protein_coding	Frg1
ENSRNOG00000009116	224.425	-0.22324	0.0883835	-2.52581	0.0115432	0.0840644	5	118476429	118673780	-	protein_coding	Itgb3bp
ENSRNOG00000025222	1970.21	-0.11525	0.0456411	-2.52513	0.0115656	0.0841853	16	81756970	81783047	+	protein_coding	Pcid2
ENSRNOG00000013263	68.9574	-0.360158	0.142678	-2.52427	0.0115939	0.0843489	8	23000871	23014499	-	protein_coding	Ccdc151
ENSRNOG00000019746	3921.15	-0.116999	0.0463642	-2.52348	0.01162	0.084454	1	85362267	85368031	-	protein_coding	Paf1
ENSRNOG00000013656	7390.35	0.26858	0.106426	2.52363	0.0116151	0.084454	5	75557041	75676584	-	protein_coding	Lpar1
ENSRNOG00000001378	205.056	-0.294733	0.116806	-2.52326	0.0116272	0.0844639	12	41490800	41497610	-	protein_coding	Iqcd
ENSRNOG00000024245	628.265	-0.200752	0.0795668	-2.52306	0.0116339	0.0844698	1	193437613	193459396	-	protein_coding	Zkscan2
ENSRNOG00000024617	291.534	0.267975	0.10624	2.52234	0.0116576	0.0845572	4	78263865	78265056	+	protein_coding	AC099444.1
ENSRNOG00000014797	2250.18	0.273357	0.108372	2.52239	0.0116559	0.0845572	9	81569288	81586553	-	protein_coding	Tmbim1
ENSRNOG00000017329	1013.9	0.139076	0.055143	2.5221	0.0116656	0.0845724	14	82350733	82356078	+	protein_coding	Tmem129
ENSRNOG00000024065	742.952	0.308895	0.122512	2.52135	0.0116907	0.0845993	1	81447986	81450094	-	protein_coding	Zfp575
ENSRNOG00000011057	8252.05	-0.141137	0.0559707	-2.52162	0.0116815	0.0845993	2	118929737	118973698	+	protein_coding	Mfn1
ENSRNOG00000006052	7312.95	0.207956	0.0824643	2.52177	0.0116765	0.0845993	3	162791354	162872831	-	protein_coding	Sulf2
ENSRNOG00000008554	639.882	0.157258	0.0623721	2.52129	0.0116927	0.0845993	8	102304094	103022619	+	protein_coding	Slc9a9
ENSRNOG00000007875	1437.94	-0.179279	0.0711186	-2.52084	0.0117074	0.0846636	7	30377359	30397930	-	protein_coding	Actr6
[truncated: 30,884 more rows]
